# Supplementary material for: Ecology impacts the decrease of Spirochaetes and Prevotella in the fecal gut microbiota of urban humans
Source: BMC Microbiol. 2021 Oct 11;21:276. doi: 10.1186/s12866-021-02337-5 (PMC8504008; doi:10.1186/s12866-021-02337-5)
Supplement: Supplementary file 1 — Additional file 1: Table S1. Species association with host order clades. Table S2. Phylogenetic relatedness of microbial species. Table S3. Microbial species community association with host phylogenetic groups and location. Table S4. Species association with host subgroups in the Hominidae family. Figure S1. Microbial alpha diversity along host family clades and location. Figure S2. Microbial Chao alpha diversity along host order clades and location. Figure S3. Gut microbiota community variation mainly explained by mammal phylogeny as opposed to location. Figure S4. Microbial Shannon (A) and Chao (B) alpha diversity along hosts grouped by genus with humans further segregated by location and for Africans, adult versus children cohort. [file 12866_2021_2337_MOESM1_ESM.zip]

Archive with 5 entries (5 files):
- BMC_microbiology_Suppl_revision.docx
- Table S1 - TAXA_multipatt_HostOrder.xls
- Table S2 - TAXA_sesmpd_species.n536.xls
- Table S3 - Summary_stats__adonis_Phylogeny_min1samp.xls
- Table S4 - TAXA_multipatt_Hominidea.xls
