# Supplementary material for: Ecology impacts the decrease of Spirochaetes and Prevotella in the fecal gut microbiota of urban humans
Source: BMC Microbiol. 2021 Oct 11;21:276. doi: 10.1186/s12866-021-02337-5 (PMC8504008; doi:10.1186/s12866-021-02337-5)
Supplement: Supplementary file 1 — Additional file 1: Table S1. Species association with host order clades. Table S2. Phylogenetic relatedness of microbial species. Table S3. Microbial species community association with host phylogenetic groups and location. Table S4. Species association with host subgroups in the Hominidae family. Figure S1. Microbial alpha diversity along host family clades and location. Figure S2. Microbial Chao alpha diversity along host order clades and location. Figure S3. Gut microbiota community variation mainly explained by mammal phylogeny as opposed to location. Figure S4. Microbial Shannon (A) and Chao (B) alpha diversity along hosts grouped by genus with humans further segregated by location and for Africans, adult versus children cohort. [file 12866_2021_2337_MOESM1_ESM.zip › Table S1 - TAXA_multipatt_HostOrder.xls]

## Sheet: Table S1 - TAXA_multipatt_HostO
Host order				Multipatt statistics				Microbiome taxa annotations
Artiodactyla	Carnivora	Perissodactyla	Primates	index	stat	p.value	p.adj	Kingdom	Phylum	Class	Order	Family	Genus	Species
0	1	0	0	2	0.905243	9.999e-05	0.000388703	Bacteria	Proteobacteria	Gammaproteobacteria	Enterobacteriales	Enterobacteriaceae	Escherichia/Shigella	NA
0	1	0	0	2	0.392114	0.0273973	0.052385	Bacteria	Fusobacteria	Fusobacteriia	Fusobacteriales	Fusobacteriaceae	Cetobacterium	somerae
0	1	0	0	2	0.980197	9.999e-05	0.000388703	Bacteria	Firmicutes	Clostridia	Clostridiales	Clostridiaceae_1	Clostridium_sensu_stricto	perfringens
0	1	0	0	2	0.366847	0.00169983	0.0047066	Bacteria	Fusobacteria	Fusobacteriia	Fusobacteriales	Fusobacteriaceae	Cetobacterium	NA
1	0	1	1	13	0.867194	9.999e-05	0.000388703	Bacteria	Firmicutes	Negativicutes	Selenomonadales	Acidaminococcaceae	Phascolarctobacterium	NA
0	1	0	0	2	0.650366	9.999e-05	0.000388703	Bacteria	Proteobacteria	Gammaproteobacteria	Enterobacteriales	Enterobacteriaceae	Plesiomonas	shigelloides
0	0	0	1	4	0.467494	9.999e-05	0.000388703	Bacteria	Bacteroidetes	Bacteroidia	Bacteroidales	Bacteroidaceae	Bacteroides	dorei
0	1	0	1	9	0.383622	0.826417	0.880412	Bacteria	Bacteroidetes	Bacteroidia	Bacteroidales	Bacteroidaceae	Bacteroides	massiliensis
1	0	1	1	13	0.879681	9.999e-05	0.000388703	Bacteria	Bacteroidetes	NA	NA	NA	NA	NA
1	0	1	0	6	0.891133	9.999e-05	0.000388703	Bacteria	Spirochaetes	Spirochaetia	Spirochaetales	Spirochaetaceae	Treponema	NA
0	0	0	1	4	0.646772	9.999e-05	0.000388703	Bacteria	Proteobacteria	Gammaproteobacteria	Aeromonadales	Succinivibrionaceae	Ruminobacter	NA
0	1	0	0	2	0.9358	9.999e-05	0.000388703	Bacteria	Fusobacteria	Fusobacteriia	Fusobacteriales	Fusobacteriaceae	Fusobacterium	NA
1	0	1	1	13	0.690916	0.00059994	0.00191394	Bacteria	Bacteroidetes	Bacteroidia	Bacteroidales	Rikenellaceae	Anaerocella	NA
0	1	0	1	9	0.663652	0.00029997	0.00104811	Bacteria	Proteobacteria	Betaproteobacteria	Burkholderiales	Sutterellaceae	Sutterella	NA
0	1	0	1	9	0.601222	0.00039996	0.00135709	Bacteria	Bacteroidetes	Bacteroidia	Bacteroidales	Bacteroidaceae	Bacteroides	uniformis
0	1	0	0	2	0.950221	9.999e-05	0.000388703	Bacteria	Firmicutes	Clostridia	Clostridiales	Peptostreptococcaceae	Clostridium_XI	NA
1	0	1	1	13	0.918974	9.999e-05	0.000388703	Bacteria	Bacteroidetes	Bacteroidia	Bacteroidales	Porphyromonadaceae	NA	NA
0	1	0	0	2	0.416025	0.00039996	0.00135709	Bacteria	Proteobacteria	Gammaproteobacteria	Enterobacteriales	Enterobacteriaceae	Plesiomonas	NA
0	1	0	0	2	0.663399	9.999e-05	0.000388703	Bacteria	Firmicutes	Bacilli	Lactobacillales	Streptococcaceae	Streptococcus	alactolyticus
0	0	0	1	4	0.709808	9.999e-05	0.000388703	Bacteria	Proteobacteria	Gammaproteobacteria	Aeromonadales	Succinivibrionaceae	Succinivibrio	NA
0	1	0	0	2	0.865827	9.999e-05	0.000388703	Bacteria	Firmicutes	Erysipelotrichia	Erysipelotrichales	Erysipelotrichaceae	Turicibacter	sanguinis
0	1	0	0	2	0.959068	9.999e-05	0.000388703	Bacteria	Firmicutes	Clostridia	Clostridiales	Clostridiaceae_1	Clostridium_sensu_stricto	NA
0	1	0	0	2	0.8674	9.999e-05	0.000388703	Bacteria	Proteobacteria	Gammaproteobacteria	Enterobacteriales	Enterobacteriaceae	Escherichia/Shigella	coli
1	0	1	1	13	0.892578	9.999e-05	0.000388703	Bacteria	Bacteroidetes	Bacteroidia	Bacteroidales	Prevotellaceae	Prevotella	NA
0	1	0	1	9	0.46592	0.119188	0.1846	Bacteria	Firmicutes	Negativicutes	Selenomonadales	Veillonellaceae	Megamonas	NA
0	1	0	0	2	0.818627	9.999e-05	0.000388703	Bacteria	Proteobacteria	Gammaproteobacteria	Enterobacteriales	Enterobacteriaceae	NA	NA
1	0	1	1	13	0.930505	9.999e-05	0.000388703	Bacteria	Firmicutes	NA	NA	NA	NA	NA
0	0	1	1	10	0.706457	9.999e-05	0.000388703	Bacteria	Spirochaetes	Spirochaetia	Spirochaetales	Spirochaetaceae	Sphaerochaeta	NA
1	0	1	1	13	0.766491	9.999e-05	0.000388703	Bacteria	Bacteroidetes	Bacteroidia	Bacteroidales	Rikenellaceae	Alistipes	NA
0	1	0	1	9	0.367598	0.577142	0.651505	Bacteria	Bacteroidetes	Bacteroidia	Bacteroidales	Rikenellaceae	Alistipes	putredinis
1	0	1	1	13	0.939114	9.999e-05	0.000388703	Bacteria	NA	NA	NA	NA	NA	NA
1	1	0	1	12	0.348284	0.9953	1	Bacteria	Firmicutes	Negativicutes	Selenomonadales	Veillonellaceae	Dialister	invisus
0	1	0	0	2	0.93025	9.999e-05	0.000388703	Bacteria	Firmicutes	Clostridia	Clostridiales	Peptostreptococcaceae	NA	NA
1	0	1	1	13	0.885835	9.999e-05	0.000388703	Bacteria	Bacteroidetes	Bacteroidia	Bacteroidales	Prevotellaceae	NA	NA
0	0	0	1	4	0.487736	0.00749925	0.0166115	Bacteria	Firmicutes	Negativicutes	Selenomonadales	Veillonellaceae	Allisonella	NA
0	1	0	0	2	0.705774	9.999e-05	0.000388703	Bacteria	Firmicutes	Erysipelotrichia	Erysipelotrichales	Erysipelotrichaceae	Turicibacter	NA
1	1	0	1	12	0.560025	0.957604	0.993134	Bacteria	Firmicutes	Bacilli	Lactobacillales	Lactobacillaceae	Lactobacillus	NA
0	1	0	0	2	0.885761	9.999e-05	0.000388703	Bacteria	Firmicutes	Bacilli	Lactobacillales	Enterococcaceae	Enterococcus	NA
1	0	1	1	13	0.554042	0.0226977	0.0442643	Bacteria	Spirochaetes	Spirochaetia	Spirochaetales	NA	NA	NA
0	0	0	1	4	0.834251	9.999e-05	0.000388703	Bacteria	Firmicutes	Clostridia	Clostridiales	Ruminococcaceae	Subdoligranulum	NA
0	1	1	0	8	0.376317	0.0793921	0.126296	Bacteria	Firmicutes	Bacilli	Lactobacillales	Leuconostocaceae	Weissella	NA
1	0	0	1	7	0.445666	0.157084	0.23168	Bacteria	Firmicutes	Negativicutes	Selenomonadales	Veillonellaceae	Megasphaera	NA
0	1	0	0	2	0.906474	9.999e-05	0.000388703	Bacteria	Firmicutes	Clostridia	Clostridiales	Peptostreptococcaceae	Terrisporobacter	NA
0	1	0	0	2	0.915857	9.999e-05	0.000388703	Bacteria	Firmicutes	Clostridia	Clostridiales	Lachnospiraceae	Cellulosilyticum	NA
1	0	1	0	6	0.947667	9.999e-05	0.000388703	Bacteria	Bacteroidetes	Bacteroidia	Bacteroidales	NA	NA	NA
0	1	0	0	2	0.936496	9.999e-05	0.000388703	Bacteria	Firmicutes	Clostridia	Clostridiales	Peptostreptococcaceae	Romboutsia	NA
0	1	0	1	9	0.40553	0.372463	0.472215	Bacteria	Bacteroidetes	Bacteroidia	Bacteroidales	Porphyromonadaceae	Parabacteroides	merdae
0	1	0	0	2	0.774845	9.999e-05	0.000388703	Bacteria	Proteobacteria	Epsilonproteobacteria	Campylobacterales	Helicobacteraceae	Helicobacter	NA
0	1	0	0	2	0.854817	9.999e-05	0.000388703	Bacteria	Firmicutes	Clostridia	Clostridiales	Clostridiaceae_1	Clostridium_sensu_stricto	disporicum
1	0	0	1	7	0.828219	9.999e-05	0.000388703	Bacteria	Proteobacteria	Betaproteobacteria	Burkholderiales	Sutterellaceae	Parasutterella	NA
0	1	0	1	9	0.397126	0.507549	0.588797	Bacteria	Bacteroidetes	Bacteroidia	Bacteroidales	Bacteroidaceae	Bacteroides	vulgatus
0	0	0	1	4	0.336953	0.108189	0.169352	Bacteria	Proteobacteria	Betaproteobacteria	Burkholderiales	Sutterellaceae	Sutterella	wadsworthensis
0	1	0	0	2	0.542135	9.999e-05	0.000388703	Bacteria	Proteobacteria	Gammaproteobacteria	Pseudomonadales	Moraxellaceae	Psychrobacter	NA
0	1	0	0	2	0.886198	9.999e-05	0.000388703	Bacteria	Firmicutes	Clostridia	Clostridiales	Clostridiaceae_1	Clostridium_sensu_stricto	baratii
0	0	1	1	10	0.510003	0.00049995	0.00165803	Bacteria	Bacteroidetes	Bacteroidia	Bacteroidales	Porphyromonadaceae	Barnesiella	NA
1	0	1	1	13	0.978721	9.999e-05	0.000388703	Bacteria	Firmicutes	Clostridia	Clostridiales	Ruminococcaceae	NA	NA
0	1	0	1	9	0.223209	0.915208	0.955921	Bacteria	Fusobacteria	Fusobacteriia	Fusobacteriales	Fusobacteriaceae	Fusobacterium	varium
0	0	0	1	4	0.481221	0.0009999	0.00296435	Bacteria	Firmicutes	Bacilli	Lactobacillales	Streptococcaceae	Streptococcus	salivarius
0	0	0	1	4	0.584511	9.999e-05	0.000388703	Bacteria	Bacteroidetes	Bacteroidia	Bacteroidales	Prevotellaceae	Prevotella	copri
0	1	0	0	2	0.692538	9.999e-05	0.000388703	Bacteria	Bacteroidetes	Bacteroidia	Bacteroidales	Bacteroidaceae	Bacteroides	fragilis
0	1	0	0	2	0.778917	9.999e-05	0.000388703	Bacteria	Proteobacteria	Gammaproteobacteria	Enterobacteriales	Enterobacteriaceae	Citrobacter	NA
1	1	0	1	12	0.392061	0.461554	0.554053	Bacteria	Bacteroidetes	Bacteroidia	Bacteroidales	Porphyromonadaceae	Parabacteroides	distasonis
1	0	1	1	13	0.638965	0.0520948	0.0903786	Bacteria	Proteobacteria	Deltaproteobacteria	NA	NA	NA	NA
0	0	0	1	4	0.676164	9.999e-05	0.000388703	Bacteria	Firmicutes	Negativicutes	Selenomonadales	Veillonellaceae	Dialister	NA
0	1	0	0	2	0.761424	9.999e-05	0.000388703	Bacteria	Proteobacteria	Gammaproteobacteria	Enterobacteriales	Enterobacteriaceae	Pluralibacter	NA
0	0	0	1	4	0.423129	0.719028	0.78306	Bacteria	Bacteroidetes	Bacteroidia	Bacteroidales	Bacteroidaceae	Bacteroides	xylanisolvens
1	0	1	1	13	0.823824	9.999e-05	0.000388703	Bacteria	Bacteroidetes	Bacteroidia	Bacteroidales	Prevotellaceae	Alloprevotella	NA
0	1	0	0	2	0.82028	9.999e-05	0.000388703	Bacteria	Firmicutes	Clostridia	Clostridiales	Clostridiaceae_1	Clostridium_sensu_stricto	paraputrificum
1	0	1	1	13	0.867252	9.999e-05	0.000388703	Bacteria	Proteobacteria	Alphaproteobacteria	NA	NA	NA	NA
1	0	0	1	7	0.328906	0.444756	0.543134	Bacteria	Verrucomicrobia	Verrucomicrobiae	Verrucomicrobiales	Verrucomicrobiaceae	Akkermansia	muciniphila
1	0	1	0	6	0.861764	9.999e-05	0.000388703	Bacteria	Fibrobacteres	Fibrobacteria	Fibrobacterales	Fibrobacteraceae	Fibrobacter	NA
1	0	1	1	13	0.982747	9.999e-05	0.000388703	Bacteria	Firmicutes	Clostridia	Clostridiales	NA	NA	NA
0	1	0	1	9	0.298275	0.975202	1	Bacteria	Bacteroidetes	Bacteroidia	Bacteroidales	Bacteroidaceae	Bacteroides	caccae
0	1	0	0	2	0.759555	9.999e-05	0.000388703	Bacteria	Firmicutes	Clostridia	Clostridiales	Lachnospiraceae	Blautia	hansenii
0	0	0	1	4	0.274848	0.523348	0.599069	Bacteria	Bacteroidetes	Bacteroidia	Bacteroidales	Rikenellaceae	Alistipes	onderdonkii
0	1	0	0	2	0.73723	9.999e-05	0.000388703	Bacteria	Firmicutes	Erysipelotrichia	Erysipelotrichales	Erysipelotrichaceae	Clostridium_XVIII	ramosum
1	1	0	1	12	0.364878	0.541846	0.61521	Bacteria	Firmicutes	Bacilli	Lactobacillales	Lactobacillaceae	Lactobacillus	reuteri
0	1	0	0	2	0.623774	9.999e-05	0.000388703	Bacteria	Proteobacteria	Gammaproteobacteria	Pasteurellales	Pasteurellaceae	NA	NA
1	0	1	1	13	0.952002	9.999e-05	0.000388703	Bacteria	Firmicutes	Clostridia	Clostridiales	Ruminococcaceae	Clostridium_IV	NA
0	0	0	1	4	0.735472	9.999e-05	0.000388703	Bacteria	Firmicutes	Clostridia	Clostridiales	Lachnospiraceae	Oribacterium	NA
1	0	0	1	7	0.894513	9.999e-05	0.000388703	Bacteria	Bacteroidetes	Bacteroidia	Bacteroidales	Porphyromonadaceae	Parabacteroides	NA
0	1	0	0	2	0.45803	9.999e-05	0.000388703	Bacteria	Proteobacteria	Gammaproteobacteria	Pasteurellales	Pasteurellaceae	Actinobacillus	NA
1	1	1	0	11	0.469429	0.645635	0.709715	Bacteria	Proteobacteria	Gammaproteobacteria	Pseudomonadales	Moraxellaceae	Acinetobacter	NA
0	0	1	1	10	0.695001	0.00659934	0.0149568	Bacteria	Proteobacteria	Betaproteobacteria	Burkholderiales	NA	NA	NA
1	0	1	1	13	0.767208	9.999e-05	0.000388703	Bacteria	Proteobacteria	Deltaproteobacteria	Desulfovibrionales	Desulfovibrionaceae	NA	NA
0	1	0	1	9	0.472663	0.432657	0.533549	Bacteria	Bacteroidetes	Bacteroidia	Bacteroidales	Bacteroidaceae	Bacteroides	thetaiotaomicron
1	0	1	1	13	0.94836	9.999e-05	0.000388703	Bacteria	Firmicutes	Clostridia	Clostridiales	Ruminococcaceae	Oscillibacter	NA
0	1	0	1	9	0.513012	0.00149985	0.0042125	Bacteria	Proteobacteria	Gammaproteobacteria	Aeromonadales	Succinivibrionaceae	Anaerobiospirillum	NA
0	1	0	0	2	0.599118	9.999e-05	0.000388703	Bacteria	Firmicutes	Clostridia	Clostridiales	Clostridiaceae_1	Clostridium_sensu_stricto	colicanis
0	0	0	1	4	0.228914	0.0589941	0.0997969	Bacteria	Bacteroidetes	Bacteroidia	Bacteroidales	Bacteroidaceae	Bacteroides	faecis
1	0	1	1	13	0.909062	9.999e-05	0.000388703	Bacteria	Bacteroidetes	Bacteroidia	Bacteroidales	Prevotellaceae	Paraprevotella	NA
1	0	1	1	13	0.907477	9.999e-05	0.000388703	Bacteria	Proteobacteria	NA	NA	NA	NA	NA
0	0	0	1	4	0.432421	0.0563944	0.0962311	Bacteria	Firmicutes	Clostridia	Clostridiales	Ruminococcaceae	Faecalibacterium	prausnitzii
0	0	0	1	4	0.394991	0.00069993	0.00219711	Bacteria	Bacteroidetes	Bacteroidia	Bacteroidales	Bacteroidaceae	Bacteroides	cellulosilyticus
0	1	0	0	2	0.499296	9.999e-05	0.000388703	Bacteria	Bacteroidetes	Flavobacteriia	Flavobacteriales	Flavobacteriaceae	Gelidibacter	NA
0	1	0	0	2	0.736842	9.999e-05	0.000388703	Bacteria	Firmicutes	Bacilli	Lactobacillales	Streptococcaceae	Streptococcus	NA
1	0	1	1	13	0.894756	9.999e-05	0.000388703	Bacteria	Firmicutes	Clostridia	Clostridiales	Ruminococcaceae	Faecalibacterium	NA
0	1	0	0	2	0.630096	0.00069993	0.00219711	Bacteria	Proteobacteria	Gammaproteobacteria	Pseudomonadales	Pseudomonadaceae	Pseudomonas	NA
0	1	0	1	9	0.513172	0.19528	0.278227	Bacteria	Spirochaetes	Spirochaetia	Spirochaetales	Brachyspiraceae	Brachyspira	NA
0	1	0	0	2	0.437892	9.999e-05	0.000388703	Bacteria	Firmicutes	Clostridia	Clostridiales	Clostridiaceae_1	Clostridium_sensu_stricto	butyricum
1	1	1	0	11	0.570386	0.417758	0.516261	Bacteria	Proteobacteria	Epsilonproteobacteria	Campylobacterales	Campylobacteraceae	Campylobacter	NA
1	0	0	1	7	0.22886	0.612139	0.681832	Bacteria	Firmicutes	Negativicutes	Selenomonadales	Acidaminococcaceae	Acidaminococcus	NA
0	0	0	1	4	0.772665	9.999e-05	0.000388703	Bacteria	Actinobacteria	Actinobacteria	Coriobacteriales	Coriobacteriaceae	Olsenella	NA
0	1	0	0	2	0.572316	0.00049995	0.00165803	Bacteria	Proteobacteria	Gammaproteobacteria	Pasteurellales	Pasteurellaceae	Aggregatibacter	NA
1	0	1	1	13	0.594387	9.999e-05	0.000388703	Bacteria	Firmicutes	Negativicutes	Selenomonadales	Veillonellaceae	Anaerovibrio	NA
1	1	0	1	12	0.312463	0.877312	0.921256	Bacteria	Bacteroidetes	Bacteroidia	Bacteroidales	Rikenellaceae	Alistipes	shahii
0	0	1	1	10	0.643249	9.999e-05	0.000388703	Bacteria	Lentisphaerae	Oligosphaeria	Oligosphaerales	Oligosphaeraceae	Oligosphaera	NA
0	1	0	0	2	0.436548	0.0029997	0.00768919	Bacteria	Proteobacteria	Betaproteobacteria	Burkholderiales	Comamonadaceae	Simplicispira	psychrophila
0	0	1	0	3	0.809033	9.999e-05	0.000388703	Bacteria	Bacteroidetes	Flavobacteriia	Flavobacteriales	Flavobacteriaceae	NA	NA
0	1	0	0	2	0.339522	0.0110989	0.0240408	Bacteria	Firmicutes	Clostridia	Clostridiales	Peptostreptococcaceae	Clostridium_XI	hiranonis
0	0	0	1	4	0.247256	0.635336	0.703665	Bacteria	Firmicutes	Clostridia	Clostridiales	Lachnospiraceae	Roseburia	intestinalis
1	0	1	1	13	0.708911	9.999e-05	0.000388703	Bacteria	Elusimicrobia	Elusimicrobia	Elusimicrobiales	Elusimicrobiaceae	Elusimicrobium	NA
1	0	0	1	7	0.686786	9.999e-05	0.000388703	Bacteria	Firmicutes	Erysipelotrichia	Erysipelotrichales	Erysipelotrichaceae	Clostridium_XVIII	NA
1	0	1	1	13	0.788496	9.999e-05	0.000388703	Bacteria	Firmicutes	Clostridia	Clostridiales	Lachnospiraceae	Butyrivibrio	NA
0	1	0	0	2	0.653783	9.999e-05	0.000388703	Bacteria	Bacteroidetes	Flavobacteriia	Flavobacteriales	Flavobacteriaceae	Flavobacterium	NA
0	1	0	0	2	0.325675	0.0277972	0.0529772	Bacteria	Firmicutes	Bacilli	Lactobacillales	Streptococcaceae	Lactococcus	lactis
1	0	1	1	13	0.724037	9.999e-05	0.000388703	Bacteria	Firmicutes	Clostridia	NA	NA	NA	NA
1	0	1	1	13	0.809377	9.999e-05	0.000388703	Bacteria	Firmicutes	Clostridia	Clostridiales	Lachnospiraceae	Eisenbergiella	NA
0	1	1	0	8	0.420079	0.110689	0.172346	Bacteria	Firmicutes	Clostridia	Clostridiales	Lachnospiraceae	Anaerosporobacter	NA
1	0	1	1	13	0.805012	9.999e-05	0.000388703	Bacteria	Firmicutes	Clostridia	Clostridiales	Ruminococcaceae	Flavonifractor	NA
0	0	0	1	4	0.255539	0.19828	0.281817	Bacteria	Bacteroidetes	Bacteroidia	Bacteroidales	Bacteroidaceae	Bacteroides	salyersiae
0	0	0	1	4	0.316917	1	1	Bacteria	Bacteroidetes	Bacteroidia	Bacteroidales	Rikenellaceae	Alistipes	finegoldii
0	1	0	1	9	0.651917	0.0355964	0.0644911	Bacteria	Actinobacteria	Actinobacteria	Coriobacteriales	Coriobacteriaceae	Collinsella	NA
0	0	0	1	4	0.539609	9.999e-05	0.000388703	Bacteria	Proteobacteria	Alphaproteobacteria	Rhodobacterales	Rhodobacteraceae	Ahrensia	NA
0	0	0	1	4	0.267431	0.964904	0.998939	Bacteria	Bacteroidetes	Bacteroidia	Bacteroidales	Bacteroidaceae	Bacteroides	stercoris
0	0	0	1	4	0.279313	0.953805	0.990944	Bacteria	Proteobacteria	Gammaproteobacteria	Aeromonadales	Succinivibrionaceae	Succinatimonas	NA
1	0	1	0	6	0.865676	9.999e-05	0.000388703	Bacteria	Bacteroidetes	Bacteroidia	Bacteroidales	Bacteroidales_incertae_sedis	Phocaeicola	NA
1	0	1	0	6	0.839446	9.999e-05	0.000388703	Bacteria	Verrucomicrobia	Verrucomicrobiae	Verrucomicrobiales	Verrucomicrobiaceae	Akkermansia	NA
0	0	0	1	4	0.392314	0.00649935	0.0147873	Bacteria	Bacteroidetes	Bacteroidia	Bacteroidales	Bacteroidaceae	Bacteroides	ovatus
0	1	0	0	2	0.510838	0.00059994	0.00191394	Bacteria	Proteobacteria	Gammaproteobacteria	Enterobacteriales	Enterobacteriaceae	Proteus	NA
1	0	1	0	6	0.948068	9.999e-05	0.000388703	Bacteria	Bacteroidetes	Bacteroidia	Bacteroidales	Marinilabiliaceae	NA	NA
0	0	0	1	4	0.592392	9.999e-05	0.000388703	Bacteria	Firmicutes	Erysipelotrichia	Erysipelotrichales	Erysipelotrichaceae	Catenibacterium	NA
0	1	1	0	8	0.504565	0.00089991	0.00272292	Bacteria	Bacteroidetes	Flavobacteriia	Flavobacteriales	Flavobacteriaceae	Chryseobacterium	NA
0	0	0	1	4	0.45858	0.0775922	0.123768	Bacteria	Firmicutes	Clostridia	Clostridiales	Lachnospiraceae	Anaerostipes	hadrus
0	0	0	1	4	0.373815	0.391361	0.487747	Bacteria	Firmicutes	Bacilli	Lactobacillales	Lactobacillaceae	Lactobacillus	acidophilus
0	1	0	0	2	0.300709	0.167283	0.244267	Bacteria	Proteobacteria	Gammaproteobacteria	Pasteurellales	Pasteurellaceae	Aggregatibacter	aphrophilus
0	0	0	1	4	0.217151	0.160384	0.235363	Bacteria	Bacteroidetes	Bacteroidia	Bacteroidales	Bacteroidaceae	Bacteroides	clarus
0	0	0	1	4	0.266925	0.975002	1	Bacteria	Actinobacteria	Actinobacteria	Bifidobacteriales	Bifidobacteriaceae	Bifidobacterium	tissieri
1	0	0	0	1	0.625555	9.999e-05	0.000388703	Bacteria	Bacteroidetes	Bacteroidia	Bacteroidales	Porphyromonadaceae	Odoribacter	NA
1	1	1	0	11	0.431033	0.0851915	0.134428	Bacteria	Proteobacteria	Gammaproteobacteria	Pseudomonadales	Moraxellaceae	Acinetobacter	lwoffii
0	1	0	1	9	0.351624	0.346065	0.448221	Bacteria	Firmicutes	Clostridia	Clostridiales	Ruminococcaceae	Flavonifractor	plautii
0	1	0	0	2	0.473537	0.00019998	0.000720173	Bacteria	Proteobacteria	Betaproteobacteria	Burkholderiales	Comamonadaceae	Simplicispira	NA
0	1	0	1	9	0.465259	0.00069993	0.00219711	Bacteria	Actinobacteria	Actinobacteria	Coriobacteriales	Coriobacteriaceae	Collinsella	aerofaciens
1	0	1	0	6	0.705516	0.307269	0.40807	Bacteria	Tenericutes	Mollicutes	Anaeroplasmatales	Anaeroplasmataceae	Anaeroplasma	NA
1	0	1	0	6	0.906103	9.999e-05	0.000388703	Bacteria	Bacteroidetes	Bacteroidia	Bacteroidales	Rikenellaceae	Rikenella	NA
0	1	0	0	2	0.438529	0.00019998	0.000720173	Bacteria	Proteobacteria	Betaproteobacteria	Neisseriales	Neisseriaceae	Neisseria	zoodegmatis
0	1	1	1	14	0.367489	0.910409	0.952603	Bacteria	Bacteroidetes	Bacteroidia	Bacteroidales	Porphyromonadaceae	Macellibacteroides	NA
1	1	0	1	12	0.756314	9.999e-05	0.000388703	Bacteria	Firmicutes	Clostridia	Clostridiales	Lachnospiraceae	Ruminococcus2	NA
0	0	1	1	10	0.439375	0.00039996	0.00135709	Bacteria	Lentisphaerae	NA	NA	NA	NA	NA
0	1	0	0	2	0.39178	0.00309969	0.00791095	Bacteria	Actinobacteria	Actinobacteria	Coriobacteriales	Coriobacteriaceae	Collinsella	intestinalis
1	0	0	1	7	0.554527	0.00089991	0.00272292	Bacteria	Firmicutes	Clostridia	Clostridiales	Christensenellaceae	Christensenella	NA
1	0	1	0	6	0.956531	9.999e-05	0.000388703	Bacteria	Bacteroidetes	Bacteroidia	Bacteroidales	Rikenellaceae	NA	NA
0	1	0	0	2	0.413886	0.0361964	0.0653762	Bacteria	Proteobacteria	Betaproteobacteria	Neisseriales	Neisseriaceae	Neisseria	NA
1	1	0	1	12	0.800175	0.00239976	0.00623301	Bacteria	Firmicutes	Clostridia	Clostridiales	Lachnospiraceae	Roseburia	NA
0	1	0	1	9	0.188646	0.361864	0.462663	Bacteria	Actinobacteria	Actinobacteria	Actinomycetales	Micrococcaceae	Rothia	NA
1	0	1	0	6	0.676334	9.999e-05	0.000388703	Bacteria	Bacteroidetes	Bacteroidia	Bacteroidales	Marinilabiliaceae	Alkalitalea	NA
0	1	0	0	2	0.195313	0.249675	0.348122	Bacteria	Proteobacteria	Gammaproteobacteria	Xanthomonadales	Xanthomonadaceae	Ignatzschineria	NA
0	0	1	0	3	0.855941	9.999e-05	0.000388703	Bacteria	Bacteroidetes	Cytophagia	Cytophagales	NA	NA	NA
0	0	0	1	4	0.448969	0.00149985	0.0042125	Bacteria	Firmicutes	Clostridia	Clostridiales	Lachnospiraceae	Dorea	longicatena
0	1	0	0	2	0.627789	9.999e-05	0.000388703	Bacteria	Proteobacteria	Gammaproteobacteria	Pasteurellales	Pasteurellaceae	Haemophilus	NA
0	1	0	0	2	0.361385	0.0113989	0.0245096	Bacteria	Firmicutes	Bacilli	Lactobacillales	Streptococcaceae	Lactococcus	garvieae
1	0	1	1	13	0.594951	9.999e-05	0.000388703	Bacteria	Firmicutes	Bacilli	NA	NA	NA	NA
0	0	0	1	4	0.304683	0.284972	0.382788	Bacteria	Firmicutes	Clostridia	Clostridiales	Lachnospiraceae	Roseburia	inulinivorans
0	1	0	0	2	0.265531	0.482852	0.570087	Bacteria	Actinobacteria	Actinobacteria	Actinomycetales	Propionibacteriaceae	Propionibacterium	acnes
0	0	0	1	4	0.42313	0.00619938	0.0141597	Bacteria	Firmicutes	Clostridia	Clostridiales	Lachnospiraceae	Roseburia	hominis
0	0	1	1	10	0.248282	0.141086	0.210196	Bacteria	Verrucomicrobia	Opitutae	NA	NA	NA	NA
0	1	0	0	2	0.436367	0.00349965	0.00885472	Bacteria	Proteobacteria	Betaproteobacteria	Burkholderiales	Comamonadaceae	Polaromonas	NA
1	0	1	1	13	0.912183	9.999e-05	0.000388703	Bacteria	Firmicutes	Clostridia	Clostridiales	Ruminococcaceae	Ruminococcus	NA
0	1	0	0	2	0.480225	9.999e-05	0.000388703	Bacteria	Firmicutes	Clostridia	Clostridiales	Clostridiaceae_1	Clostridium_sensu_stricto	tertium
1	1	0	0	5	0.236072	0.938106	0.978097	Bacteria	Firmicutes	Bacilli	Lactobacillales	Lactobacillaceae	Lactobacillus	salivarius
0	0	0	1	4	0.186908	0.481352	0.569664	Bacteria	Proteobacteria	Betaproteobacteria	Burkholderiales	Burkholderiaceae	Lautropia	mirabilis
1	0	0	1	7	0.269672	0.060094	0.101075	Bacteria	Proteobacteria	Deltaproteobacteria	Desulfovibrionales	Desulfovibrionaceae	Desulfovibrio	piger
1	1	1	0	11	0.73745	9.999e-05	0.000388703	Bacteria	Firmicutes	Clostridia	Clostridiales	Lachnospiraceae	Coprococcus	NA
0	0	0	1	4	0.601269	9.999e-05	0.000388703	Bacteria	Tenericutes	Mollicutes	Anaeroplasmatales	Anaeroplasmataceae	Asteroleplasma	NA
1	0	0	1	7	0.582375	9.999e-05	0.000388703	Bacteria	Firmicutes	Erysipelotrichia	Erysipelotrichales	Erysipelotrichaceae	Holdemanella	NA
0	1	0	0	2	0.390053	0.00219978	0.00581654	Bacteria	Proteobacteria	Betaproteobacteria	Burkholderiales	Comamonadaceae	Hydrogenophaga	NA
0	0	1	0	3	0.731818	9.999e-05	0.000388703	Bacteria	Firmicutes	Negativicutes	Selenomonadales	Veillonellaceae	NA	NA
0	1	0	1	9	0.157832	0.539646	0.6139	Bacteria	Fusobacteria	Fusobacteriia	Fusobacteriales	Fusobacteriaceae	Fusobacterium	mortiferum
0	1	0	1	9	0.266785	0.452955	0.550485	Bacteria	Proteobacteria	Gammaproteobacteria	Pasteurellales	Pasteurellaceae	Haemophilus	parainfluenzae
0	0	0	1	4	0.610711	9.999e-05	0.000388703	Bacteria	Firmicutes	Clostridia	Clostridiales	Peptostreptococcaceae	Intestinibacter	NA
1	0	0	0	1	0.201813	0.445055	0.543134	Bacteria	Firmicutes	Negativicutes	Selenomonadales	Veillonellaceae	Dialister	succinatiphilus
0	1	0	0	2	0.392232	0.00359964	0.00895334	Bacteria	Proteobacteria	Epsilonproteobacteria	Campylobacterales	Campylobacteraceae	Campylobacter	upsaliensis
0	0	0	1	4	0.500557	9.999e-05	0.000388703	Bacteria	Bacteroidetes	Bacteroidia	Bacteroidales	Porphyromonadaceae	Coprobacter	NA
1	0	0	0	1	0.324443	0.141886	0.210853	Bacteria	Firmicutes	Bacilli	Lactobacillales	Streptococcaceae	Streptococcus	hyointestinalis
0	1	0	1	9	0.408317	0.00229977	0.00599984	Bacteria	Firmicutes	Negativicutes	Selenomonadales	Veillonellaceae	Veillonella	NA
0	1	0	0	2	0.413904	0.00079992	0.00247133	Bacteria	Firmicutes	Clostridia	Clostridiales	Peptostreptococcaceae	Peptostreptococcus	NA
1	0	1	1	13	0.829496	0.00019998	0.000720173	Bacteria	Firmicutes	Clostridia	Clostridiales	Ruminococcaceae	Pseudoflavonifractor	NA
0	0	0	1	4	0.485726	9.999e-05	0.000388703	Bacteria	Firmicutes	Clostridia	Clostridiales	Eubacteriaceae	Eubacterium	NA
0	1	1	0	8	0.312685	0.59764	0.668219	Bacteria	Proteobacteria	Betaproteobacteria	Burkholderiales	Comamonadaceae	Comamonas	NA
0	0	0	1	4	0.407356	0.00249975	0.00646411	Bacteria	Bacteroidetes	Bacteroidia	Bacteroidales	Rikenellaceae	Alistipes	indistinctus
0	1	0	0	2	0.630606	9.999e-05	0.000388703	Bacteria	Firmicutes	Bacilli	Lactobacillales	Aerococcaceae	Facklamia	NA
0	0	0	1	4	0.207687	0.79582	0.849357	Bacteria	Lentisphaerae	Lentisphaeria	Victivallales	Victivallaceae	Victivallis	vadensis
1	0	1	0	6	0.888245	9.999e-05	0.000388703	Bacteria	Bacteroidetes	Bacteroidia	Bacteroidales	Porphyromonadaceae	Paludibacter	NA
0	0	0	1	4	0.198246	1	1	Bacteria	Bacteroidetes	Bacteroidia	Bacteroidales	Rikenellaceae	Alistipes	massiliensis
0	1	0	1	9	0.197853	0.775822	0.835611	Bacteria	Proteobacteria	Gammaproteobacteria	Enterobacteriales	Enterobacteriaceae	Morganella	NA
0	0	1	0	3	0.852676	9.999e-05	0.000388703	Bacteria	Spirochaetes	Spirochaetia	Spirochaetales	Spirochaetaceae	NA	NA
0	0	1	1	10	0.58739	9.999e-05	0.000388703	Bacteria	Proteobacteria	Betaproteobacteria	Burkholderiales	Oxalobacteraceae	Oxalobacter	NA
1	0	0	1	7	0.132221	0.890511	0.933446	Bacteria	Firmicutes	Negativicutes	Selenomonadales	Acidaminococcaceae	Acidaminococcus	fermentans
1	1	0	1	12	0.598321	0.00019998	0.000720173	Bacteria	Firmicutes	Clostridia	Clostridiales	Lachnospiraceae	Dorea	NA
0	0	1	0	3	0.820222	9.999e-05	0.000388703	Bacteria	SR1	NA	NA	NA	NA	NA
0	0	0	1	4	0.228914	0.133587	0.201582	Bacteria	Bacteroidetes	Bacteroidia	Bacteroidales	Bacteroidaceae	Bacteroides	intestinalis
0	0	1	1	10	0.402694	0.0059994	0.0137564	Bacteria	Lentisphaerae	Lentisphaeria	NA	NA	NA	NA
1	0	1	0	6	0.920053	9.999e-05	0.000388703	Bacteria	Firmicutes	Clostridia	Clostridiales	Clostridiales_Incertae_Sedis_XIII	Anaerovorax	NA
0	1	0	0	2	0.514304	0.00459954	0.0109309	Bacteria	Cyanobacteria/Chloroplast	Chloroplast	Chloroplast	NA	NA	NA
1	1	0	1	12	0.84335	9.999e-05	0.000388703	Bacteria	Firmicutes	Clostridia	Clostridiales	Lachnospiraceae	Clostridium_XlVb	NA
1	0	1	0	6	0.302978	0.791221	0.845987	Bacteria	Actinobacteria	Actinobacteria	Actinomycetales	Micrococcaceae	Arthrobacter	gandavensis
0	1	0	1	9	0.188646	1	1	Bacteria	Proteobacteria	Deltaproteobacteria	Desulfovibrionales	Desulfovibrionaceae	Bilophila	wadsworthia
0	1	0	0	2	0.300205	0.0567943	0.0966327	Bacteria	Proteobacteria	Gammaproteobacteria	Enterobacteriales	Enterobacteriaceae	Enterobacter	NA
0	1	0	0	2	0.515383	0.00019998	0.000720173	Bacteria	Proteobacteria	Gammaproteobacteria	Pasteurellales	Pasteurellaceae	Pasteurella	NA
0	0	0	1	4	0.208969	0.280272	0.378746	Bacteria	Firmicutes	Clostridia	Clostridiales	Lachnospiraceae	Roseburia	faecis
0	0	1	1	10	0.497954	0.0772923	0.123626	Bacteria	Bacteroidetes	Bacteroidia	Bacteroidales	Porphyromonadaceae	Microbacter	NA
0	0	0	1	4	0.297081	0.0512949	0.0893474	Bacteria	Proteobacteria	Betaproteobacteria	Burkholderiales	Sutterellaceae	NA	NA
1	0	1	1	13	0.158431	0.989801	1	Bacteria	Firmicutes	Negativicutes	Selenomonadales	Veillonellaceae	Megasphaera	elsdenii
1	0	0	1	7	0.448294	0.0169983	0.0342887	Bacteria	Firmicutes	Negativicutes	Selenomonadales	Veillonellaceae	Mitsuokella	NA
0	1	0	0	2	0.54852	0.00019998	0.000720173	Bacteria	Firmicutes	Bacilli	Bacillales	Staphylococcaceae	Staphylococcus	NA
0	1	0	0	2	0.363665	0.00959904	0.0210248	Bacteria	Bacteroidetes	Flavobacteriia	Flavobacteriales	Cryomorphaceae	Fluviicola	NA
0	1	0	0	2	0.246533	0.120688	0.186431	Bacteria	Proteobacteria	Gammaproteobacteria	Enterobacteriales	Enterobacteriaceae	Pantoea	NA
0	0	0	1	4	0.198246	0.463754	0.555558	Bacteria	Proteobacteria	Betaproteobacteria	Burkholderiales	Alcaligenaceae	Pelistega	NA
0	1	0	0	2	0.196116	0.0668933	0.109073	Bacteria	Firmicutes	Clostridia	Clostridiales	Peptostreptococcaceae	Clostridium_XI	sordellii
1	0	1	1	13	0.64464	0.00029997	0.00104811	Bacteria	Proteobacteria	Deltaproteobacteria	Desulfovibrionales	Desulfovibrionaceae	Desulfovibrio	NA
0	1	0	0	2	0.339683	0.0146985	0.0305959	Bacteria	Proteobacteria	Gammaproteobacteria	Aeromonadales	Aeromonadaceae	Oceanisphaera	profunda
0	1	0	0	2	0.462478	0.0019998	0.00538478	Bacteria	Proteobacteria	Gammaproteobacteria	Xanthomonadales	Xanthomonadaceae	Thermomonas	NA
0	1	0	0	2	0.403413	0.019898	0.039327	Bacteria	Bacteroidetes	Sphingobacteriia	Sphingobacteriales	Sphingobacteriaceae	Sphingobacterium	NA
0	1	0	1	9	0.16873	0.848915	0.899482	Bacteria	Proteobacteria	Gammaproteobacteria	Enterobacteriales	Enterobacteriaceae	Morganella	morganii
0	1	0	0	2	0.339683	0.0145985	0.0304959	Bacteria	Proteobacteria	Gammaproteobacteria	Aeromonadales	Succinivibrionaceae	Anaerobiospirillum	thomasii
1	1	1	0	11	0.55981	9.999e-05	0.000388703	Bacteria	Firmicutes	Clostridia	Clostridiales	Ruminococcaceae	Anaerofilum	NA
0	0	0	1	4	0.161867	0.159984	0.235363	Bacteria	Firmicutes	Erysipelotrichia	Erysipelotrichales	Erysipelotrichaceae	Catenibacterium	mitsuokai
1	1	0	0	5	0.363577	0.575242	0.650611	Bacteria	Firmicutes	Bacilli	Lactobacillales	Lactobacillaceae	Lactobacillus	mucosae
0	1	0	0	2	0.283279	0.0639936	0.106342	Bacteria	Proteobacteria	Gammaproteobacteria	Enterobacteriales	Enterobacteriaceae	Kluyvera	NA
0	0	1	0	3	0.822575	9.999e-05	0.000388703	Bacteria	Bacteroidetes	Flavobacteriia	Flavobacteriales	NA	NA	NA
0	1	0	0	2	0.198662	0.39536	0.491688	Bacteria	Proteobacteria	Betaproteobacteria	Burkholderiales	Comamonadaceae	Diaphorobacter	nitroreducens
0	0	1	0	3	0.342231	0.767823	0.830257	Bacteria	Bacteroidetes	Flavobacteriia	Flavobacteriales	Flavobacteriaceae	Empedobacter	NA
0	0	1	0	3	0.521402	9.999e-05	0.000388703	Bacteria	Firmicutes	Bacilli	Lactobacillales	Streptococcaceae	Streptococcus	equinus
0	1	0	0	2	0.438529	0.00029997	0.00104811	Bacteria	Bacteroidetes	Bacteroidia	Bacteroidales	Porphyromonadaceae	Porphyromonas	gulae
0	0	0	1	4	0.174836	1	1	Bacteria	Firmicutes	Bacilli	Lactobacillales	Lactobacillaceae	Lactobacillus	gorillae
1	1	0	0	5	0.30888	0.323168	0.425171	Bacteria	Proteobacteria	Betaproteobacteria	Burkholderiales	Comamonadaceae	Acidovorax	NA
0	1	0	0	2	0.339683	0.0161984	0.0332463	Bacteria	Firmicutes	Bacilli	Lactobacillales	Enterococcaceae	Enterococcus	faecium
0	1	0	0	2	0.410502	0.00039996	0.00135709	Bacteria	Bacteroidetes	Flavobacteriia	Flavobacteriales	Flavobacteriaceae	Aequorivita	NA
1	0	1	1	13	0.887246	9.999e-05	0.000388703	Bacteria	Firmicutes	Clostridia	Clostridiales	Catabacteriaceae	Catabacter	NA
0	0	1	0	3	0.403587	0.00339966	0.00863896	Bacteria	Firmicutes	Bacilli	Bacillales	Planococcaceae	Psychrobacillus	NA
0	0	0	1	4	0.22282	0.411159	0.509178	Bacteria	Proteobacteria	Betaproteobacteria	Neisseriales	Neisseriaceae	Neisseria	oralis
0	1	0	0	2	0.345006	0.0336966	0.0618123	Bacteria	Proteobacteria	Gammaproteobacteria	Xanthomonadales	Xanthomonadaceae	Stenotrophomonas	NA
0	0	1	1	10	0.488414	0.0163984	0.033423	Bacteria	Firmicutes	Clostridia	Clostridiales	Lachnospiraceae	Fusicatenibacter	NA
0	1	0	0	2	0.377034	0.0009999	0.00296435	Bacteria	Proteobacteria	Gammaproteobacteria	Enterobacteriales	Enterobacteriaceae	Klebsiella	NA
0	1	0	0	2	0.492212	9.999e-05	0.000388703	Bacteria	Proteobacteria	Betaproteobacteria	Burkholderiales	Burkholderiaceae	Lautropia	NA
0	1	0	0	2	0.170097	0.459554	0.553866	Bacteria	Proteobacteria	Alphaproteobacteria	Rhizobiales	Bradyrhizobiaceae	Bradyrhizobium	group
1	0	0	0	1	0.283886	0.0187981	0.0374051	Bacteria	Proteobacteria	Epsilonproteobacteria	Campylobacterales	Campylobacteraceae	Campylobacter	lanienae
0	1	0	0	2	0.518532	9.999e-05	0.000388703	Bacteria	Bacteroidetes	Bacteroidia	Bacteroidales	Porphyromonadaceae	Dysgonomonas	NA
0	0	1	1	10	0.500964	9.999e-05	0.000388703	Bacteria	Synergistetes	Synergistia	Synergistales	Synergistaceae	Cloacibacillus	NA
0	1	0	0	2	0.246284	0.189681	0.270907	Bacteria	Proteobacteria	Betaproteobacteria	Burkholderiales	Oxalobacteraceae	Janthinobacterium	NA
0	1	0	0	2	0.280877	0.175782	0.254148	Bacteria	Proteobacteria	Gammaproteobacteria	Pseudomonadales	Moraxellaceae	Acinetobacter	johnsonii
0	1	0	0	2	0.537086	9.999e-05	0.000388703	Bacteria	Firmicutes	Bacilli	Lactobacillales	Streptococcaceae	Streptococcus	minor
0	1	0	0	2	0.503022	0.0119988	0.025612	Bacteria	Fusobacteria	Fusobacteriia	Fusobacteriales	Fusobacteriaceae	Fusobacterium	nucleatum
1	1	0	1	12	0.478684	0.124488	0.190794	Bacteria	Actinobacteria	Actinobacteria	Coriobacteriales	Coriobacteriaceae	Slackia	NA
1	0	0	1	7	0.279155	0.117788	0.182915	Bacteria	Firmicutes	Clostridia	Clostridiales	Ruminococcaceae	Anaerobacterium	NA
1	0	1	0	6	0.867928	9.999e-05	0.000388703	Bacteria	Firmicutes	Clostridia	Clostridiales	Ruminococcaceae	Sporobacter	NA
1	0	1	1	13	0.778664	9.999e-05	0.000388703	Bacteria	Actinobacteria	Actinobacteria	Coriobacteriales	Coriobacteriaceae	NA	NA
1	0	1	1	13	0.417194	0.00079992	0.00247133	Bacteria	Firmicutes	Clostridia	Clostridiales	Ruminococcaceae	Ethanoligenens	NA
0	0	0	1	4	0.390484	0.30077	0.400345	Bacteria	Firmicutes	Erysipelotrichia	Erysipelotrichales	Erysipelotrichaceae	Holdemania	NA
0	0	1	0	3	0.367247	0.00359964	0.00895334	Bacteria	Verrucomicrobia	NA	NA	NA	NA	NA
0	0	0	1	4	0.174836	1	1	Bacteria	Bacteroidetes	Bacteroidia	Bacteroidales	Porphyromonadaceae	Odoribacter	splanchnicus
0	1	0	0	2	0.27735	0.00389961	0.00965853	Bacteria	Proteobacteria	Gammaproteobacteria	Pasteurellales	Pasteurellaceae	Frederiksenia	NA
0	1	0	0	2	0.354772	0.0173983	0.0348559	Bacteria	Fusobacteria	Fusobacteriia	Fusobacteriales	Leptotrichiaceae	Leptotrichia	NA
1	0	0	0	1	0.490368	0.0537946	0.0926025	Bacteria	Firmicutes	Clostridia	Clostridiales	Clostridiaceae_4	NA	NA
1	0	1	1	13	0.562544	9.999e-05	0.000388703	Bacteria	Actinobacteria	Actinobacteria	Coriobacteriales	Coriobacteriaceae	Eggerthella	NA
0	0	1	0	3	0.436193	0.779722	0.83674	Bacteria	Proteobacteria	Betaproteobacteria	NA	NA	NA	NA
0	0	0	1	4	0.62975	0.00039996	0.00135709	Bacteria	Firmicutes	Clostridia	Clostridiales	Lachnospiraceae	Anaerostipes	NA
1	0	0	0	1	0.296174	0.222578	0.312567	Bacteria	Actinobacteria	Actinobacteria	Actinomycetales	Micrococcaceae	Arthrobacter	citreus
0	1	0	0	2	0.309112	0.0245975	0.0478105	Bacteria	Proteobacteria	Gammaproteobacteria	Aeromonadales	Aeromonadaceae	Oceanisphaera	NA
0	1	0	0	2	0.183898	0.493251	0.57792	Bacteria	Bacteroidetes	Flavobacteriia	Flavobacteriales	Flavobacteriaceae	Capnocytophaga	NA
1	0	1	0	6	0.638443	9.999e-05	0.000388703	Bacteria	Lentisphaerae	Lentisphaeria	Victivallales	Victivallaceae	Victivallis	NA
0	1	0	0	2	0.309045	0.00739926	0.0164521	Bacteria	Firmicutes	Bacilli	Lactobacillales	Leuconostocaceae	Leuconostoc	NA
1	0	0	0	1	0.503541	9.999e-05	0.000388703	Bacteria	Verrucomicrobia	Subdivision5	NA	NA	NA	NA
0	0	1	0	3	0.593361	9.999e-05	0.000388703	Bacteria	Synergistetes	Synergistia	Synergistales	Synergistaceae	Pyramidobacter	NA
1	1	1	0	11	0.576938	9.999e-05	0.000388703	Bacteria	Bacteroidetes	Bacteroidia	Bacteroidales	Bacteroidaceae	Anaerorhabdus	NA
0	0	0	1	4	0.228914	1	1	Bacteria	Firmicutes	Clostridia	Clostridiales	Ruminococcaceae	Clostridium_IV	leptum
1	0	0	1	7	0.229014	0.363864	0.463314	Bacteria	Proteobacteria	Betaproteobacteria	Burkholderiales	Oxalobacteraceae	Oxalobacter	formigenes
0	1	0	0	2	0.392232	0.00409959	0.00998531	Bacteria	Proteobacteria	Betaproteobacteria	Rhodocyclales	Rhodocyclaceae	Thauera	terpenica
0	1	0	0	2	0.353324	0.00549945	0.0127596	Bacteria	Proteobacteria	Gammaproteobacteria	Enterobacteriales	Enterobacteriaceae	Hafnia	NA
0	0	0	1	4	0.37939	0.131887	0.199681	Bacteria	Actinobacteria	Actinobacteria	Bifidobacteriales	Bifidobacteriaceae	Bifidobacterium	NA
0	0	1	0	3	0.728878	9.999e-05	0.000388703	Bacteria	Synergistetes	Synergistia	Synergistales	Synergistaceae	NA	NA
1	0	0	1	7	0.434665	0.457454	0.55373	Bacteria	Bacteroidetes	Bacteroidia	Bacteroidales	Porphyromonadaceae	Butyricimonas	NA
1	1	1	0	11	0.345267	0.123588	0.189911	Bacteria	Firmicutes	Bacilli	Bacillales	Planococcaceae	Lysinibacillus	NA
1	0	1	0	6	0.584806	0.00029997	0.00104811	Bacteria	Firmicutes	Erysipelotrichia	Erysipelotrichales	Erysipelotrichaceae	Faecalitalea	NA
0	0	1	0	3	0.409339	0.00019998	0.000720173	Bacteria	Firmicutes	Clostridia	Clostridiales	Clostridiales_Incertae_Sedis_XII	Fusibacter	NA
0	0	0	1	4	0.426936	0.00049995	0.00165803	Bacteria	Actinobacteria	Actinobacteria	Coriobacteriales	Coriobacteriaceae	Gordonibacter	NA
0	1	0	0	2	0.298088	0.0715928	0.115771	Bacteria	Firmicutes	Bacilli	Lactobacillales	Streptococcaceae	Lactococcus	NA
1	0	0	0	1	0.580655	0.00019998	0.000720173	Bacteria	Proteobacteria	Alphaproteobacteria	Rhodospirillales	Rhodospirillaceae	Aestuariispira	NA
0	1	0	0	2	0.357155	0.0307969	0.0575761	Bacteria	Proteobacteria	Betaproteobacteria	Burkholderiales	Oxalobacteraceae	Undibacterium	NA
0	1	0	1	9	0.197853	1	1	Bacteria	Firmicutes	Clostridia	Clostridiales	Lachnospiraceae	Clostridium_XlVa	symbiosum
0	1	0	0	2	0.737858	9.999e-05	0.000388703	Bacteria	Actinobacteria	Actinobacteria	Actinomycetales	Actinomycetaceae	Actinomyces	NA
1	0	1	0	6	0.254651	0.516248	0.597708	Bacteria	Bacteroidetes	Cytophagia	Cytophagales	Cytophagaceae	NA	NA
0	0	1	0	3	0.917526	9.999e-05	0.000388703	Bacteria	Firmicutes	Clostridia	Clostridiales	Ruminococcaceae	Saccharofermentans	NA
1	0	1	0	6	0.440749	0.0722928	0.116582	Bacteria	Proteobacteria	Gammaproteobacteria	Oceanospirillales	Halomonadaceae	Halomonas	phoceae
0	1	0	0	2	0.59095	9.999e-05	0.000388703	Bacteria	Actinobacteria	Actinobacteria	Actinomycetales	Corynebacteriaceae	Corynebacterium	NA
0	1	0	0	2	0.393591	0.0407959	0.0730098	Bacteria	Firmicutes	Bacilli	Lactobacillales	Aerococcaceae	NA	NA
0	1	0	0	2	0.205905	0.437356	0.538214	Bacteria	Acidobacteria	Acidobacteria_Gp4	Aridibacter	NA	NA	NA
1	1	1	0	11	0.395402	0.0287971	0.0547052	Bacteria	Actinobacteria	Actinobacteria	Actinomycetales	Micrococcaceae	Arthrobacter	NA
0	1	0	0	2	0.489606	0.00109989	0.00319622	Bacteria	Proteobacteria	Alphaproteobacteria	Caulobacterales	Caulobacteraceae	Brevundimonas	NA
0	1	0	0	2	0.272551	0.507149	0.588797	Bacteria	Proteobacteria	Alphaproteobacteria	Rhizobiales	NA	NA	NA
1	0	1	1	13	0.743104	0.00019998	0.000720173	Bacteria	Firmicutes	Clostridia	Clostridiales	Ruminococcaceae	Intestinimonas	NA
0	1	0	0	2	0.196116	0.0730927	0.117549	Bacteria	Firmicutes	Clostridia	Clostridiales	Clostridiaceae_1	Clostridium_sensu_stricto	moniliforme
0	1	0	0	2	0.400469	0.0485951	0.0848969	Bacteria	Bacteroidetes	Sphingobacteriia	Sphingobacteriales	Sphingobacteriaceae	Pedobacter	NA
0	1	0	0	2	0.186651	0.288271	0.385456	Bacteria	Proteobacteria	Gammaproteobacteria	Xanthomonadales	Xanthomonadaceae	Stenotrophomonas	terrae
0	0	0	1	4	0.238262	0.0693931	0.112836	Bacteria	Firmicutes	Clostridia	Clostridiales	Lachnospiraceae	Blautia	obeum
0	0	1	0	3	0.40259	0.137786	0.207386	Bacteria	Firmicutes	Bacilli	Bacillales	Planococcaceae	NA	NA
0	0	1	0	3	0.400411	0.00209979	0.0056282	Bacteria	Firmicutes	Bacilli	Bacillales	Bacillaceae_1	Bacillus	simplex
1	0	0	0	1	0.366947	0.00159984	0.00447193	Bacteria	Firmicutes	Clostridia	Clostridiales	Ruminococcaceae	Pseudobacteroides	NA
0	1	0	0	2	0.309711	0.285971	0.383254	Bacteria	Bacteroidetes	Sphingobacteriia	Sphingobacteriales	Chitinophagaceae	Ferruginibacter	NA
0	1	0	0	2	0.5	9.999e-05	0.000388703	Bacteria	Firmicutes	Clostridia	Clostridiales	Peptostreptococcaceae	Peptostreptococcus	canis
0	1	0	0	2	0.41573	0.00219978	0.00581654	Bacteria	Firmicutes	Bacilli	Lactobacillales	Carnobacteriaceae	Trichococcus	NA
0	0	0	1	4	0.264327	0.773523	0.834665	Bacteria	Firmicutes	Clostridia	Clostridiales	Ruminococcaceae	Ruminococcus	champanellensis
0	1	0	0	2	0.176239	0.0129987	0.0276458	Bacteria	Bacteroidetes	Bacteroidia	Bacteroidales	Porphyromonadaceae	Parabacteroides	goldsteinii
0	1	0	0	2	0.240517	0.49545	0.579341	Bacteria	Acidobacteria	Acidobacteria_Gp6	Gp6	NA	NA	NA
0	1	0	0	2	0.307307	0.0461954	0.0811877	Bacteria	Proteobacteria	Gammaproteobacteria	Xanthomonadales	Xanthomonadaceae	NA	NA
0	1	0	0	2	0.281853	0.0163984	0.033423	Bacteria	Firmicutes	Bacilli	Lactobacillales	Enterococcaceae	Enterococcus	gallinarum
1	0	0	0	1	0.371343	0.129387	0.196762	Bacteria	Firmicutes	Clostridia	Clostridiales	Clostridiales_Incertae_Sedis_XIII	Mogibacterium	NA
0	0	1	0	3	0.463683	0.00059994	0.00191394	Bacteria	Firmicutes	Bacilli	Bacillales	Planococcaceae	Kurthia	NA
0	0	1	0	3	0.376609	0.0414959	0.0738123	Bacteria	Firmicutes	Erysipelotrichia	Erysipelotrichales	Erysipelotrichaceae	Catenisphaera	NA
1	1	0	0	5	0.1659	0.474153	0.564129	Bacteria	Proteobacteria	Gammaproteobacteria	Pseudomonadales	Moraxellaceae	Psychrobacter	fulvigenes
0	0	0	1	4	0.146763	0.70083	0.766084	Bacteria	Proteobacteria	Betaproteobacteria	Burkholderiales	Oxalobacteraceae	Janthinobacterium	lividum
0	1	0	0	2	0.201296	0.282572	0.380435	Bacteria	Proteobacteria	Gammaproteobacteria	Enterobacteriales	Enterobacteriaceae	Providencia	NA
0	1	0	0	2	0.401336	0.00059994	0.00191394	Bacteria	Firmicutes	Erysipelotrichia	Erysipelotrichales	Erysipelotrichaceae	Erysipelothrix	NA
1	0	0	1	7	0.257747	0.536046	0.610989	Bacteria	Actinobacteria	Actinobacteria	Coriobacteriales	Coriobacteriaceae	Eggerthella	lenta
0	1	1	0	8	0.281705	0.0664934	0.108723	Bacteria	Firmicutes	Bacilli	Lactobacillales	Carnobacteriaceae	Carnobacterium	NA
1	0	1	0	6	0.496357	0.0308969	0.0575761	Bacteria	Firmicutes	Bacilli	Bacillales	Bacillaceae_1	Bacillus	NA
0	1	0	0	2	0.415454	0.00019998	0.000720173	Bacteria	Bacteroidetes	Cytophagia	Cytophagales	Cyclobacteriaceae	Algoriphagus	NA
0	1	0	0	2	0.401135	0.0111989	0.0241682	Bacteria	Bacteroidetes	Bacteroidia	Bacteroidales	Porphyromonadaceae	Porphyromonas	NA
0	1	0	0	2	0.413674	0.00109989	0.00319622	Bacteria	Proteobacteria	Alphaproteobacteria	Rhodobacterales	Rhodobacteraceae	Pseudorhodobacter	NA
0	1	0	0	2	0.280621	0.010299	0.022474	Bacteria	Actinobacteria	Actinobacteria	Actinomycetales	Micrococcaceae	Arthrobacter	alpinus
0	1	0	0	2	0.27735	0.0643936	0.106342	Bacteria	Firmicutes	Bacilli	Lactobacillales	Carnobacteriaceae	Trichococcus	flocculiformis
0	0	0	1	4	0.161867	1	1	Bacteria	Proteobacteria	Betaproteobacteria	Burkholderiales	Sutterellaceae	Parasutterella	excrementihominis
0	1	0	0	2	0.392232	0.00109989	0.00319622	Bacteria	Fusobacteria	Fusobacteriia	Fusobacteriales	Fusobacteriaceae	Fusobacterium	canifelinum
0	1	0	0	2	0.27735	0.0641936	0.106342	Bacteria	Firmicutes	Bacilli	Lactobacillales	Enterococcaceae	Enterococcus	faecalis
0	1	0	0	2	0.438529	9.999e-05	0.000388703	Bacteria	Proteobacteria	Betaproteobacteria	Burkholderiales	Comamonadaceae	Brachymonas	NA
1	0	0	0	1	0.258598	0.351365	0.453299	Bacteria	Firmicutes	Bacilli	Lactobacillales	Lactobacillaceae	Lactobacillus	delbrueckii
1	0	1	0	6	0.43518	0.522848	0.599069	Bacteria	Proteobacteria	Gammaproteobacteria	Alteromonadales	Shewanellaceae	Shewanella	NA
0	1	0	0	2	0.201498	0.519148	0.598703	Bacteria	Proteobacteria	Gammaproteobacteria	Pseudomonadales	Pseudomonadaceae	Rhizobacter	NA
1	1	0	1	12	0.483454	0.391061	0.487747	Bacteria	Firmicutes	Clostridia	Clostridiales	Ruminococcaceae	Hydrogenoanaerobacterium	NA
1	0	0	0	1	0.480056	0.0137986	0.0290315	Bacteria	Firmicutes	Erysipelotrichia	Erysipelotrichales	Erysipelotrichaceae	Coprobacillus	NA
0	1	0	0	2	0.368475	0.00359964	0.00895334	Bacteria	Proteobacteria	Gammaproteobacteria	Xanthomonadales	Xanthomonadaceae	Pseudoxanthomonas	NA
0	0	1	0	3	0.692654	9.999e-05	0.000388703	Bacteria	Firmicutes	Negativicutes	Selenomonadales	NA	NA	NA
0	1	0	1	9	0.178965	0.460454	0.553866	Bacteria	Firmicutes	Negativicutes	Selenomonadales	Veillonellaceae	Veillonella	dispar
1	0	0	0	1	0.324443	0.128687	0.196206	Bacteria	Actinobacteria	Actinobacteria	Actinomycetales	Nocardiaceae	Rhodococcus	coprophilus
0	1	0	0	2	0.18129	0.367163	0.466504	Bacteria	Firmicutes	Negativicutes	Selenomonadales	Veillonellaceae	Veillonella	parvula
0	1	0	0	2	0.3669	0.00559944	0.0129404	Bacteria	Firmicutes	Clostridia	Clostridiales	Clostridiaceae_1	Clostridium_sensu_stricto	subterminale
0	0	1	0	3	0.905833	9.999e-05	0.000388703	Bacteria	Firmicutes	Clostridia	Clostridiales	Lachnospiraceae	Pseudobutyrivibrio	NA
1	0	1	0	6	0.847761	9.999e-05	0.000388703	Bacteria	Firmicutes	Clostridia	Clostridiales	Lachnospiraceae	Mobilitalea	NA
0	1	0	0	2	0.382659	0.00089991	0.00272292	Bacteria	Bacteroidetes	Sphingobacteriia	Sphingobacteriales	Chitinophagaceae	Taibaiella	NA
0	0	1	0	3	0.221626	0.208279	0.295314	Bacteria	Proteobacteria	Betaproteobacteria	Burkholderiales	Oxalobacteraceae	Duganella	NA
0	0	1	0	3	0.912871	9.999e-05	0.000388703	Bacteria	Armatimonadetes	Armatimonadetes_gp2	NA	NA	NA	NA
1	1	1	0	11	0.439373	0.00059994	0.00191394	Bacteria	Firmicutes	Clostridia	Clostridiales	Peptococcaceae_1	Desulfonispora	NA
0	1	0	0	2	0.197198	0.442756	0.543134	Bacteria	Proteobacteria	Gammaproteobacteria	Enterobacteriales	Enterobacteriaceae	Yersinia	NA
0	0	1	0	3	0.17328	0.271773	0.371639	Bacteria	Proteobacteria	Betaproteobacteria	Burkholderiales	Alcaligenaceae	Oligella	NA
0	0	1	0	3	0.310536	0.0375962	0.0674893	Bacteria	Proteobacteria	Deltaproteobacteria	Myxococcales	NA	NA	NA
0	1	0	0	2	0.392232	0.00419958	0.0101866	Bacteria	Proteobacteria	Gammaproteobacteria	Cardiobacteriales	Cardiobacteriaceae	NA	NA
1	0	0	1	7	0.301511	0.0418958	0.0742986	Bacteria	Proteobacteria	Gammaproteobacteria	Aeromonadales	Succinivibrionaceae	NA	NA
0	0	0	1	4	0.462573	0.00729927	0.0162915	Bacteria	Actinobacteria	Actinobacteria	Coriobacteriales	Coriobacteriaceae	Senegalimassilia	NA
1	0	0	0	1	0.296174	0.215378	0.303911	Bacteria	Fibrobacteres	Fibrobacteria	Fibrobacterales	Fibrobacteraceae	Fibrobacter	intestinalis
1	1	0	1	12	0.196116	0.981502	1	Bacteria	Firmicutes	Erysipelotrichia	Erysipelotrichales	Erysipelotrichaceae	Allobaculum	NA
0	1	0	0	2	0.338338	0.00549945	0.0127596	Bacteria	Fusobacteria	Fusobacteriia	Fusobacteriales	Leptotrichiaceae	Sneathia	NA
1	0	1	0	6	0.477184	0.263774	0.362612	Bacteria	Firmicutes	Clostridia	Clostridiales	Peptococcaceae_1	NA	NA
1	0	0	0	1	0.421556	0.0560944	0.0959983	Bacteria	Firmicutes	Clostridia	Clostridiales	Ruminococcaceae	Acetanaerobacterium	NA
0	1	0	0	2	0.459933	9.999e-05	0.000388703	Bacteria	Bacteroidetes	Bacteroidia	Bacteroidales	Porphyromonadaceae	Tannerella	forsythia
0	0	0	1	4	0.198246	1	1	Bacteria	Firmicutes	Clostridia	Clostridiales	Ruminococcaceae	Intestinimonas	butyriciproducens
0	0	0	1	4	0.174836	1	1	Bacteria	Bacteroidetes	Bacteroidia	Bacteroidales	Porphyromonadaceae	Butyricimonas	faecihominis
0	1	0	0	2	0.459933	9.999e-05	0.000388703	Bacteria	Fusobacteria	Fusobacteriia	Fusobacteriales	Leptotrichiaceae	NA	NA
0	1	1	1	14	0.126796	0.838516	0.89007	Bacteria	Proteobacteria	Betaproteobacteria	Neisseriales	Neisseriaceae	NA	NA
0	0	0	1	4	0.147764	1	1	Bacteria	Firmicutes	Clostridia	Clostridiales	Lachnospiraceae	Clostridium_XlVa	clostridioforme
1	0	1	0	6	0.179565	1	1	Bacteria	Proteobacteria	Betaproteobacteria	Burkholderiales	Oxalobacteraceae	Massilia	aurea
0	0	1	0	3	0.562453	0.00059994	0.00191394	Bacteria	Firmicutes	Clostridia	Clostridiales	Peptococcaceae_1	Peptococcus	NA
1	1	0	0	5	0.317675	0.00449955	0.0107806	Bacteria	Proteobacteria	Alphaproteobacteria	Rhodobacterales	Rhodobacteraceae	Gemmobacter	NA
0	1	0	0	2	0.229716	0.0623938	0.104345	Bacteria	Firmicutes	Clostridia	Clostridiales	Clostridiaceae_1	Clostridium_sensu_stricto	bornimense
0	1	0	0	2	0.215446	0.488351	0.573324	Bacteria	Bacteroidetes	Cytophagia	Cytophagales	Cytophagaceae	Spirosoma	NA
1	0	0	0	1	0.606977	9.999e-05	0.000388703	Bacteria	Proteobacteria	Deltaproteobacteria	Desulfovibrionales	Desulfovibrionaceae	Desulfocurvus	NA
0	1	0	0	2	0.382568	0.0308969	0.0575761	Bacteria	Bacteroidetes	Sphingobacteriia	Sphingobacteriales	Chitinophagaceae	NA	NA
0	0	1	0	3	0.476462	9.999e-05	0.000388703	Bacteria	Firmicutes	Negativicutes	Selenomonadales	Veillonellaceae	Schwartzia	NA
0	1	0	0	2	0.416025	0.00169983	0.0047066	Bacteria	Actinobacteria	Actinobacteria	Coriobacteriales	Coriobacteriaceae	Paraeggerthella	hongkongensis
0	0	1	0	3	0.60553	9.999e-05	0.000388703	Bacteria	Firmicutes	Bacilli	Lactobacillales	Lactobacillaceae	Lactobacillus	hayakitensis
0	1	0	0	2	0.392232	0.00439956	0.0105842	Bacteria	Bacteroidetes	Flavobacteriia	Flavobacteriales	Flavobacteriaceae	Mariniflexile	NA
1	0	0	0	1	0.374634	0.00759924	0.0167698	Bacteria	Actinobacteria	Actinobacteria	Bifidobacteriales	Bifidobacteriaceae	NA	NA
0	1	0	0	2	0.364572	0.00129987	0.0036861	Bacteria	Bacteroidetes	Cytophagia	Cytophagales	Cytophagaceae	Leadbetterella	NA
0	1	0	0	2	0.434536	9.999e-05	0.000388703	Bacteria	Proteobacteria	Gammaproteobacteria	Pseudomonadales	Moraxellaceae	Enhydrobacter	NA
1	0	0	1	7	0.186989	0.874813	0.920278	Bacteria	Actinobacteria	Actinobacteria	Coriobacteriales	Coriobacteriaceae	Paraeggerthella	NA
1	0	1	0	6	0.746212	9.999e-05	0.000388703	Bacteria	Firmicutes	Clostridia	Clostridiales	Clostridiales_Incertae_Sedis_XIII	NA	NA
0	0	0	1	4	0.174836	0.640136	0.70499	Bacteria	Firmicutes	Clostridia	Clostridiales	Catabacteriaceae	Catabacter	hongkongensis
0	1	0	1	9	0.188646	0.871813	0.918769	Bacteria	Firmicutes	Bacilli	Lactobacillales	Carnobacteriaceae	Granulicatella	adiacens
0	1	0	0	2	0.339683	0.0144986	0.0303952	Bacteria	Proteobacteria	Alphaproteobacteria	Rhizobiales	Hyphomicrobiaceae	Devosia	limi
0	0	1	0	3	0.581901	9.999e-05	0.000388703	Bacteria	Firmicutes	Clostridia	Clostridiales	Ruminococcaceae	Papillibacter	NA
0	1	0	0	2	0.264287	0.0426957	0.0754891	Bacteria	Proteobacteria	Alphaproteobacteria	Sphingomonadales	Sphingomonadaceae	Sphingomonas	jaspsi
0	1	0	0	2	0.19003	0.261374	0.360432	Bacteria	Actinobacteria	Actinobacteria	Actinomycetales	Propionibacteriaceae	Propionibacterium	freudenreichii
0	1	0	0	2	0.263398	0.472153	0.56332	Bacteria	Proteobacteria	Betaproteobacteria	Burkholderiales	Comamonadaceae	Variovorax	NA
0	1	1	0	8	0.239462	0.131987	0.199681	Bacteria	Actinobacteria	Actinobacteria	Actinomycetales	Micrococcaceae	Arthrobacter	psychrolactophilus
0	1	0	0	2	0.509096	0.00479952	0.0113602	Bacteria	Firmicutes	Bacilli	Bacillales	Bacillales_Incertae_Sedis_XI	Gemella	NA
0	1	0	0	2	0.303127	0.0364964	0.0657158	Bacteria	Proteobacteria	Gammaproteobacteria	Xanthomonadales	Xanthomonadaceae	Dokdonella	NA
0	1	0	0	2	0.377766	0.0273973	0.052385	Bacteria	Proteobacteria	Betaproteobacteria	Burkholderiales	Comamonadaceae	Rhodoferax	NA
0	1	0	0	2	0.310087	0.0326967	0.0603553	Bacteria	Bacteroidetes	Flavobacteriia	Flavobacteriales	Flavobacteriaceae	Subsaxibacter	NA
0	1	0	0	2	0.222496	0.257074	0.355902	Bacteria	Proteobacteria	Betaproteobacteria	Burkholderiales	Oxalobacteraceae	Duganella	zoogloeoides
0	0	1	0	3	0.395711	0.0223978	0.043825	Bacteria	Firmicutes	Erysipelotrichia	Erysipelotrichales	Erysipelotrichaceae	Faecalicoccus	NA
0	1	0	0	2	0.571772	9.999e-05	0.000388703	Bacteria	Proteobacteria	Gammaproteobacteria	Cardiobacteriales	Cardiobacteriaceae	Suttonella	NA
0	1	0	1	9	0.103325	0.943906	0.982398	Bacteria	Bacteroidetes	Flavobacteriia	Flavobacteriales	Flavobacteriaceae	Cloacibacterium	NA
0	0	1	0	3	0.603528	9.999e-05	0.000388703	Bacteria	Firmicutes	Clostridia	Clostridiales	Lachnospiraceae	Hungatella	NA
0	0	1	0	3	0.310374	0.00129987	0.0036861	Bacteria	Bacteroidetes	Bacteroidia	Bacteroidales	Porphyromonadaceae	Tannerella	NA
1	0	1	0	6	0.649656	0.00019998	0.000720173	Bacteria	Firmicutes	Clostridia	Clostridiales	Ruminococcaceae	Acetivibrio	NA
0	0	1	0	3	0.507143	0.0039996	0.00978236	Bacteria	Firmicutes	Clostridia	Clostridiales	Lachnospiraceae	Lachnobacterium	NA
0	1	1	0	8	0.363983	0.172183	0.250176	Bacteria	Proteobacteria	Alphaproteobacteria	Sphingomonadales	Sphingomonadaceae	Sphingomonas	NA
1	1	0	1	12	0.230769	0.723628	0.78661	Bacteria	Proteobacteria	Alphaproteobacteria	Sphingomonadales	Sphingomonadaceae	NA	NA
0	1	0	0	2	0.290486	0.0314969	0.0585084	Bacteria	Proteobacteria	Gammaproteobacteria	Xanthomonadales	Xanthomonadaceae	Arenimonas	NA
1	0	1	0	6	0.35211	0.0532947	0.0920117	Bacteria	Firmicutes	Clostridia	Clostridiales	Lachnospiraceae	Howardella	NA
0	0	1	0	3	0.658281	9.999e-05	0.000388703	Bacteria	Firmicutes	Negativicutes	Selenomonadales	Acidaminococcaceae	NA	NA
0	1	0	0	2	0.184951	0.312969	0.413767	Bacteria	Firmicutes	Bacilli	Lactobacillales	Streptococcaceae	Streptococcus	anginosus
1	0	0	0	1	0.296174	0.219078	0.308391	Bacteria	Firmicutes	Erysipelotrichia	Erysipelotrichales	Erysipelotrichaceae	Sharpea	NA
0	1	0	0	2	0.301468	0.0574943	0.0975408	Bacteria	Cyanobacteria/Chloroplast	Chloroplast	Chloroplast	Chlorophyta	NA	NA
0	1	0	0	2	0.214734	0.346665	0.448221	Bacteria	Acidobacteria	Acidobacteria_Gp4	Blastocatella	NA	NA	NA
0	1	0	0	2	0.365082	0.00939906	0.0206639	Bacteria	Firmicutes	Clostridia	Clostridiales	Clostridiales_Incertae_Sedis_XI	Tissierella	NA
0	0	0	1	4	0.147764	0.50305	0.586708	Bacteria	Firmicutes	Clostridia	Clostridiales	Lachnospiraceae	Murimonas	NA
0	1	0	0	2	0.133058	0.378262	0.477505	Bacteria	Firmicutes	Clostridia	Clostridiales	Peptoniphilaceae	Peptoniphilus	NA
1	0	1	0	6	0.540304	0.00719928	0.0161297	Bacteria	Firmicutes	Bacilli	Bacillales	NA	NA	NA
0	0	0	1	4	0.219169	0.238676	0.333578	Bacteria	Firmicutes	Clostridia	Clostridiales	Clostridiaceae_4	Geosporobacter	NA
0	1	0	0	2	0.350402	0.00219978	0.00581654	Bacteria	Firmicutes	Bacilli	Lactobacillales	Enterococcaceae	Vagococcus	NA
0	1	0	0	2	0.474595	9.999e-05	0.000388703	Bacteria	Proteobacteria	Gammaproteobacteria	Xanthomonadales	Xanthomonadaceae	Lysobacter	NA
0	1	0	0	2	0.172686	0.471053	0.563153	Bacteria	Actinobacteria	Actinobacteria	Actinomycetales	Nocardioidaceae	Marmoricola	NA
0	0	1	0	3	0.270601	0.0436956	0.077025	Bacteria	Proteobacteria	Gammaproteobacteria	Oceanospirillales	Halomonadaceae	Halomonas	meridiana
0	1	0	0	2	0.28722	0.0928907	0.145794	Bacteria	Bacteroidetes	Cytophagia	Cytophagales	Cytophagaceae	Dyadobacter	NA
0	1	0	0	2	0.416479	0.00129987	0.0036861	Bacteria	Proteobacteria	Gammaproteobacteria	Pseudomonadales	Pseudomonadaceae	Cellvibrio	NA
0	0	1	0	3	0.57735	9.999e-05	0.000388703	Bacteria	Firmicutes	Bacilli	Lactobacillales	Lactobacillaceae	Lactobacillus	equi
0	0	1	0	3	0.39238	0.00229977	0.00599984	Bacteria	Firmicutes	Clostridia	Clostridiales	Clostridiaceae_1	NA	NA
0	1	0	0	2	0.413351	0.00079992	0.00247133	Bacteria	Verrucomicrobia	Verrucomicrobiae	Verrucomicrobiales	Verrucomicrobiaceae	Luteolibacter	NA
1	0	0	1	7	0.186989	0.381362	0.479356	Bacteria	Firmicutes	Clostridia	Clostridiales	Ruminococcaceae	Gemmiger	NA
0	1	0	0	2	0.304382	0.309669	0.410329	Bacteria	Bacteroidetes	Sphingobacteriia	Sphingobacteriales	Chitinophagaceae	Flavisolibacter	NA
0	1	0	0	2	0.56483	9.999e-05	0.000388703	Bacteria	Proteobacteria	Alphaproteobacteria	Rhodobacterales	Rhodobacteraceae	Paracoccus	NA
0	1	0	1	9	0.133393	0.762424	0.827251	Bacteria	Actinobacteria	Actinobacteria	Actinomycetales	Pseudonocardiaceae	Pseudonocardia	NA
0	1	0	0	2	0.243683	0.171883	0.250176	Bacteria	Proteobacteria	Betaproteobacteria	Burkholderiales	Burkholderiales_incertae_sedis	NA	NA
0	1	0	1	9	0.146124	1	1	Bacteria	Proteobacteria	Betaproteobacteria	Neisseriales	Neisseriaceae	Eikenella	corrodens
0	1	0	0	2	0.327673	0.0189981	0.0376753	Bacteria	Proteobacteria	Betaproteobacteria	Burkholderiales	Alcaligenaceae	NA	NA
0	1	0	0	2	0.272798	0.0644936	0.106342	Bacteria	Proteobacteria	Alphaproteobacteria	Rhizobiales	Brucellaceae	Paenochrobactrum	NA
0	1	0	0	2	0.197999	0.483652	0.570087	Bacteria	Proteobacteria	Alphaproteobacteria	Sphingomonadales	Sphingomonadaceae	Novosphingobium	NA
0	1	0	0	2	0.298273	0.0556944	0.0955925	Bacteria	Firmicutes	Bacilli	Lactobacillales	Carnobacteriaceae	Granulicatella	NA
0	1	0	0	2	0.127237	0.59614	0.667814	Bacteria	Acidobacteria	Acidobacteria_Gp3	Gp3	NA	NA	NA
0	1	0	0	2	0.244723	0.337966	0.439881	Bacteria	Bacteroidetes	Sphingobacteriia	Sphingobacteriales	Chitinophagaceae	Cnuella	NA
0	1	0	0	2	0.198698	0.39786	0.49375	Bacteria	Proteobacteria	Alphaproteobacteria	Alphaproteobacteria_incertae_sedis	Rhizomicrobium	NA	NA
0	1	0	1	9	0.146124	0.652635	0.716068	Bacteria	Proteobacteria	Deltaproteobacteria	Myxococcales	Polyangiaceae	NA	NA
0	1	0	0	2	0.222041	0.333267	0.434728	Bacteria	Proteobacteria	Gammaproteobacteria	Legionellales	Coxiellaceae	Diplorickettsia	NA
0	0	1	0	3	0.516398	9.999e-05	0.000388703	Bacteria	Synergistetes	Synergistia	Synergistales	Synergistaceae	Jonquetella	NA
0	1	0	0	2	0.32186	0.0606939	0.101792	Bacteria	Proteobacteria	Alphaproteobacteria	Sphingomonadales	Sphingomonadaceae	Sphingobium	NA
0	1	0	0	2	0.438104	9.999e-05	0.000388703	Bacteria	Proteobacteria	Alphaproteobacteria	Rhizobiales	Brucellaceae	Pseudochrobactrum	NA
1	1	0	0	5	0.309654	0.0206979	0.0407708	Bacteria	Firmicutes	Bacilli	Lactobacillales	Carnobacteriaceae	Jeotgalibaca	NA
0	1	0	0	2	0.272198	0.030197	0.0571794	Bacteria	Proteobacteria	Betaproteobacteria	Nitrosomonadales	Nitrosomonadaceae	Nitrosospira	briensis
0	0	1	0	3	0.784415	9.999e-05	0.000388703	Bacteria	Elusimicrobia	Endomicrobia	Candidatus_Endomicrobium	NA	NA	NA
0	0	0	1	4	0.186908	0.625437	0.694011	Bacteria	Actinobacteria	Actinobacteria	Coriobacteriales	Coriobacteriaceae	Adlercreutzia	equolifaciens
0	1	0	0	2	0.135002	0.517848	0.59838	Bacteria	Firmicutes	Clostridia	Clostridiales	Clostridiales_Incertae_Sedis_XI	Ezakiella	NA
0	1	0	0	2	0.198295	0.344566	0.447478	Bacteria	Proteobacteria	Gammaproteobacteria	Enterobacteriales	Enterobacteriaceae	Serratia	NA
0	1	0	0	2	0.223504	0.390161	0.487747	Bacteria	Bacteroidetes	Sphingobacteriia	Sphingobacteriales	Chitinophagaceae	Parafilimonas	NA
0	1	0	1	9	0.206651	0.778022	0.836445	Bacteria	Proteobacteria	Gammaproteobacteria	Cardiobacteriales	Cardiobacteriaceae	Cardiobacterium	NA
0	1	0	0	2	0.437655	0.0009999	0.00296435	Bacteria	Synergistetes	Synergistia	Synergistales	Synergistaceae	Fretibacterium	NA
0	0	1	0	3	0.51304	0.00029997	0.00104811	Bacteria	Firmicutes	Erysipelotrichia	Erysipelotrichales	Erysipelotrichaceae	Bulleidia	NA
0	1	0	0	2	0.369573	0.00519948	0.0121597	Bacteria	Actinobacteria	Actinobacteria	Actinomycetales	Microbacteriaceae	Microbacterium	NA
0	1	0	0	2	0.316195	0.0908909	0.143037	Bacteria	Firmicutes	Bacilli	Lactobacillales	Aerococcaceae	Abiotrophia	NA
0	0	1	0	3	0.303044	0.0253975	0.0488797	Bacteria	Firmicutes	Bacilli	Bacillales	Planococcaceae	Solibacillus	NA
0	1	0	0	2	0.328944	0.0134987	0.0285025	Bacteria	Proteobacteria	Gammaproteobacteria	Xanthomonadales	Xanthomonadaceae	Luteimonas	NA
0	1	0	0	2	0.306041	0.148085	0.21951	Bacteria	Gemmatimonadetes	Gemmatimonadetes	Gemmatimonadales	Gemmatimonadaceae	Gemmatimonas	NA
0	1	0	0	2	0.248461	0.178082	0.256841	Bacteria	Proteobacteria	Betaproteobacteria	Neisseriales	Neisseriaceae	Kingella	NA
0	1	0	0	2	0.22184	0.449055	0.546878	Bacteria	Proteobacteria	Alphaproteobacteria	Sphingomonadales	Erythrobacteraceae	Altererythrobacter	NA
0	1	0	0	2	0.21746	0.0414959	0.0738123	Bacteria	Bacteroidetes	Flavobacteriia	Flavobacteriales	Flavobacteriaceae	Myroides	NA
0	1	0	0	2	0.303014	0.0344966	0.0628866	Bacteria	Actinobacteria	Actinobacteria	Actinomycetales	Sanguibacteraceae	Sanguibacter	NA
1	0	0	1	7	0.217986	0.568143	0.643822	Bacteria	Proteobacteria	Alphaproteobacteria	Rhodospirillales	Rhodospirillaceae	NA	NA
1	1	0	0	5	0.252513	0.275672	0.373718	Bacteria	Actinobacteria	Actinobacteria	Actinomycetales	Propionibacteriaceae	Luteococcus	NA
1	0	0	1	7	0.196116	0.275472	0.373718	Bacteria	Firmicutes	Clostridia	Clostridiales	Ruminococcaceae	Ruminococcus	flavefaciens
0	1	0	0	2	0.305301	0.0592941	0.100016	Bacteria	Actinobacteria	Actinobacteria	Acidimicrobiales	Iamiaceae	Aquihabitans	NA
0	1	0	0	2	0.292089	0.476352	0.564887	Bacteria	Actinobacteria	Actinobacteria	Actinomycetales	NA	NA	NA
0	1	0	0	2	0.30409	0.0477952	0.0837486	Bacteria	Bacteroidetes	Flavobacteriia	Flavobacteriales	Cryomorphaceae	Salinirepens	NA
0	1	0	0	2	0.38865	0.139786	0.20879	Bacteria	Bacteroidetes	Cytophagia	Cytophagales	Cytophagaceae	Hymenobacter	NA
0	1	0	0	2	0.27735	0.0166983	0.0339167	Bacteria	Proteobacteria	Betaproteobacteria	Burkholderiales	Comamonadaceae	Diaphorobacter	NA
1	0	0	1	7	0.289683	0.125987	0.19259	Bacteria	Verrucomicrobia	Opitutae	Puniceicoccales	Puniceicoccaceae	Coraliomargarita	NA
0	1	0	0	2	0.459989	0.00059994	0.00191394	Bacteria	Proteobacteria	Betaproteobacteria	Burkholderiales	Comamonadaceae	NA	NA
0	1	1	0	8	0.173235	0.379962	0.478622	Bacteria	Proteobacteria	Betaproteobacteria	Burkholderiales	Oxalobacteraceae	Massilia	NA
0	1	0	0	2	0.275885	0.0643936	0.106342	Bacteria	Proteobacteria	Gammaproteobacteria	Xanthomonadales	Xanthomonadaceae	Rhodanobacter	NA
0	1	0	0	2	0.169687	0.458454	0.55373	Bacteria	Actinobacteria	Actinobacteria	Solirubrobacterales	Solirubrobacteraceae	Solirubrobacter	NA
1	1	0	0	5	0.353703	0.00119988	0.0034526	Bacteria	Bacteroidetes	Sphingobacteriia	Sphingobacteriales	Sphingobacteriaceae	NA	NA
0	1	0	0	2	0.231936	0.208979	0.295592	Bacteria	Proteobacteria	Gammaproteobacteria	Pseudomonadales	Moraxellaceae	Enhydrobacter	aerosaccus
0	1	0	0	2	0.354427	0.00439956	0.0105842	Bacteria	Proteobacteria	Gammaproteobacteria	Enterobacteriales	Enterobacteriaceae	Moellerella	NA
0	0	1	0	3	0.444435	9.999e-05	0.000388703	Bacteria	Firmicutes	Clostridia	Clostridiales	Clostridiales_Incertae_Sedis_XII	NA	NA
0	1	0	0	2	0.3547	0.0173983	0.0348559	Bacteria	Bacteroidetes	Sphingobacteriia	Sphingobacteriales	Chitinophagaceae	Terrimonas	NA
0	1	0	0	2	0.339683	0.00179982	0.00493689	Bacteria	Actinobacteria	Actinobacteria	Actinomycetales	Corynebacteriaceae	NA	NA
0	1	0	0	2	0.229771	0.353165	0.454622	Bacteria	Firmicutes	Bacilli	Lactobacillales	Streptococcaceae	Streptococcus	cristatus
0	1	0	0	2	0.385984	0.0049995	0.0117388	Bacteria	Proteobacteria	Alphaproteobacteria	Rhizobiales	Hyphomicrobiaceae	Devosia	NA
0	1	0	0	2	0.339683	0.00459954	0.0109309	Bacteria	Bacteroidetes	Bacteroidia	Bacteroidales	Bacteroidaceae	Bacteroides	pyogenes
0	1	1	0	8	0.182892	0.354065	0.454783	Bacteria	Proteobacteria	Gammaproteobacteria	Pseudomonadales	Moraxellaceae	Alkanindiges	NA
1	1	0	0	5	0.164691	0.523548	0.599069	Bacteria	Proteobacteria	Alphaproteobacteria	Sphingomonadales	Sphingomonadaceae	Sphingomonas	aerolata
0	1	0	0	2	0.209623	0.50375	0.586708	Bacteria	Proteobacteria	Alphaproteobacteria	Rhodospirillales	Acetobacteraceae	NA	NA
0	1	0	0	2	0.161041	0.30077	0.400345	Bacteria	Actinobacteria	Actinobacteria	Actinomycetales	Intrasporangiaceae	NA	NA
0	1	0	0	2	0.240192	0.0331967	0.0610861	Bacteria	Proteobacteria	Alphaproteobacteria	Caulobacterales	Caulobacteraceae	Brevundimonas	intermedia
0	1	0	0	2	0.402064	0.0181982	0.0363345	Bacteria	Actinobacteria	Actinobacteria	Actinomycetales	Microbacteriaceae	NA	NA
0	1	0	1	9	0.11931	0.829117	0.881688	Bacteria	Actinobacteria	Actinobacteria	Actinomycetales	Propionibacteriaceae	Friedmanniella	NA
0	1	0	0	2	0.339683	0.0009999	0.00296435	Bacteria	Firmicutes	Bacilli	Bacillales	Staphylococcaceae	Staphylococcus	vitulinus
0	1	0	0	2	0.327245	0.0039996	0.00978236	Bacteria	Proteobacteria	Gammaproteobacteria	Pseudomonadales	Moraxellaceae	Moraxella	NA
0	1	0	0	2	0.30906	0.030497	0.0575618	Bacteria	Actinobacteria	Actinobacteria	Actinomycetales	Nakamurellaceae	Nakamurella	NA
0	0	1	0	3	0.55965	9.999e-05	0.000388703	NA	NA	NA	NA	NA	NA	NA
1	0	0	0	1	0.346892	0.00359964	0.00895334	Bacteria	Proteobacteria	Deltaproteobacteria	Myxococcales	Cystobacteraceae	Anaeromyxobacter	NA
0	0	0	1	4	0.219169	0.389461	0.487747	Bacteria	Firmicutes	Bacilli	Lactobacillales	Streptococcaceae	Streptococcus	parasanguinis
0	1	0	0	2	0.316471	0.0155984	0.0322404	Bacteria	Proteobacteria	Betaproteobacteria	Burkholderiales	Alcaligenaceae	Pusillimonas	NA
1	1	0	0	5	0.270935	0.233177	0.32667	Bacteria	Firmicutes	Negativicutes	Selenomonadales	Veillonellaceae	Selenomonas	NA
0	0	1	0	3	0.408248	0.00089991	0.00272292	Bacteria	Proteobacteria	Deltaproteobacteria	Desulfobacterales	Desulfobacteraceae	NA	NA
0	0	1	0	3	0.524142	0.00229977	0.00599984	Bacteria	Firmicutes	Clostridia	Clostridiales	Eubacteriaceae	Anaerofustis	NA
1	1	0	0	5	0.231007	0.521248	0.599069	Bacteria	Firmicutes	Bacilli	Lactobacillales	NA	NA	NA
1	0	0	0	1	0.297443	0.0830917	0.131469	Bacteria	Deferribacteres	Deferribacteres	Deferribacterales	Deferribacteraceae	Mucispirillum	NA
1	0	0	0	1	0.345714	0.0351965	0.0639639	Bacteria	Firmicutes	Negativicutes	Selenomonadales	Acidaminococcaceae	Succiniclasticum	NA
0	0	1	0	3	0.464641	0.0019998	0.00538478	Bacteria	Firmicutes	Clostridia	Clostridiales	Syntrophomonadaceae	Pelospora	NA
0	1	0	1	9	0.133393	0.871213	0.918769	Bacteria	Firmicutes	Bacilli	Lactobacillales	Aerococcaceae	Abiotrophia	defectiva
0	1	0	0	2	0.270767	0.138586	0.207675	Bacteria	Actinobacteria	Actinobacteria	Acidimicrobiales	Iamiaceae	NA	NA
0	1	0	0	2	0.370306	9.999e-05	0.000388703	Bacteria	Proteobacteria	Betaproteobacteria	Burkholderiales	Comamonadaceae	Ottowia	NA
0	1	0	0	2	0.310087	0.00269973	0.00695062	Bacteria	Proteobacteria	Betaproteobacteria	Burkholderiales	Alcaligenaceae	Candidimonas	NA
0	1	0	0	2	0.190341	0.362564	0.462663	Bacteria	Actinobacteria	Actinobacteria	Acidimicrobiales	NA	NA	NA
0	1	0	0	2	0.496109	9.999e-05	0.000388703	Bacteria	Actinobacteria	Actinobacteria	Actinomycetales	Propionibacteriaceae	Tessaracoccus	NA
0	0	1	0	3	0.19358	0.182582	0.262685	Bacteria	Firmicutes	Clostridia	Clostridiales	Eubacteriaceae	Acetobacterium	NA
1	0	0	1	7	0.132221	0.966703	0.99904	Bacteria	Actinobacteria	Actinobacteria	Actinomycetales	Micrococcaceae	Rothia	mucilaginosa
0	1	0	0	2	0.202554	0.272673	0.371639	Bacteria	Proteobacteria	Alphaproteobacteria	Caulobacterales	Caulobacteraceae	Caulobacter	NA
1	1	1	0	11	0.16277	0.676232	0.740575	Bacteria	Bacteroidetes	Sphingobacteriia	Sphingobacteriales	Chitinophagaceae	Flavitalea	NA
0	1	1	0	8	0.152503	0.332367	0.43452	Bacteria	Proteobacteria	Alphaproteobacteria	Rhizobiales	Rhizobiaceae	Rhizobium	soli
0	1	0	0	2	0.180966	0.458454	0.55373	Bacteria	candidate_division_WPS-1	NA	NA	NA	NA	NA
1	1	0	0	5	0.272849	0.121788	0.187636	Bacteria	Actinobacteria	Actinobacteria	Actinomycetales	Propionibacteriaceae	NA	NA
0	1	0	0	2	0.254788	0.0649935	0.106568	Bacteria	Proteobacteria	Gammaproteobacteria	Xanthomonadales	Xanthomonadaceae	Pseudofulvimonas	NA
0	1	0	0	2	0.246386	0.109789	0.171399	Bacteria	Acidobacteria	Acidobacteria_Gp4	Gp4	NA	NA	NA
0	0	1	0	3	0.513953	9.999e-05	0.000388703	Bacteria	Actinobacteria	Actinobacteria	Coriobacteriales	Coriobacteriaceae	Adlercreutzia	NA
0	1	0	0	2	0.315891	0.0119988	0.025612	Bacteria	Firmicutes	Bacilli	Lactobacillales	Aerococcaceae	Aerococcus	NA
0	1	0	0	2	0.310087	0.0306969	0.0575761	Bacteria	Firmicutes	Clostridia	Clostridiales	Peptostreptococcaceae	Filifactor	NA
0	1	0	0	2	0.174568	0.474753	0.564129	Bacteria	Bacteroidetes	Sphingobacteriia	Sphingobacteriales	Sphingobacteriaceae	Mucilaginibacter	NA
0	1	0	0	2	0.230347	0.0338966	0.0619854	Bacteria	Proteobacteria	Betaproteobacteria	Burkholderiales	Alcaligenaceae	Paenalcaligenes	NA
0	1	0	0	2	0.278338	0.165283	0.241949	Bacteria	Firmicutes	Clostridia	Clostridiales	Clostridiales_Incertae_Sedis_XI	Parvimonas	micra
0	1	0	0	2	0.17869	0.173883	0.252022	Bacteria	Proteobacteria	Betaproteobacteria	Neisseriales	Neisseriaceae	Conchiformibius	NA
0	1	0	0	2	0.282082	0.186581	0.267783	Bacteria	Actinobacteria	Actinobacteria	Actinomycetales	Propionibacteriaceae	Microlunatus	NA
0	1	0	0	2	0.264719	0.0753925	0.120916	Bacteria	Proteobacteria	Alphaproteobacteria	Rhodospirillales	Reyranella	NA	NA
0	1	0	0	2	0.149757	0.591541	0.6652	Bacteria	Proteobacteria	Alphaproteobacteria	Rhizobiales	Bradyrhizobiaceae	Bradyrhizobium	NA
1	0	1	0	6	0.261705	0.280672	0.378746	Bacteria	Firmicutes	Clostridia	Clostridiales	Clostridiales_Incertae_Sedis_IV	Mahella	NA
0	1	0	0	2	0.339683	0.0168983	0.0342045	Bacteria	Bacteroidetes	Sphingobacteriia	Sphingobacteriales	Saprospiraceae	Phaeodactylibacter	NA
1	0	1	0	6	0.436923	0.0110989	0.0240408	Bacteria	Actinobacteria	Actinobacteria	Coriobacteriales	Coriobacteriaceae	Parvibacter	NA
0	1	0	0	2	0.166257	0.328167	0.429987	Bacteria	Bacteroidetes	Cytophagia	Cytophagales	Chryseolinea	NA	NA
1	0	1	0	6	0.436132	0.0158984	0.0327451	Bacteria	Tenericutes	Mollicutes	NA	NA	NA	NA
0	1	0	0	2	0.251943	0.269273	0.369307	Bacteria	Proteobacteria	Alphaproteobacteria	Caulobacterales	Caulobacteraceae	Phenylobacterium	NA
0	0	0	1	4	0.198246	1	1	Bacteria	Proteobacteria	Epsilonproteobacteria	Campylobacterales	Campylobacteraceae	Campylobacter	troglodytis
0	1	0	0	2	0.311596	0.0319968	0.0592496	Bacteria	Proteobacteria	Alphaproteobacteria	Sphingomonadales	Sphingomonadaceae	Sphingopyxis	NA
1	1	0	0	5	0.208144	0.261574	0.360432	Bacteria	Actinobacteria	Actinobacteria	Actinomycetales	Dermabacteraceae	Brachybacterium	NA
0	1	0	0	2	0.339683	0.0019998	0.00538478	Bacteria	Firmicutes	Clostridia	Clostridiales	Peptostreptococcaceae	Proteocatella	NA
0	1	0	0	2	0.270518	0.0521948	0.0903786	Bacteria	Proteobacteria	Betaproteobacteria	Burkholderiales	Oxalobacteraceae	NA	NA
0	1	0	0	2	0.376492	0.0039996	0.00978236	Bacteria	Firmicutes	Clostridia	Clostridiales	Clostridiales_Incertae_Sedis_XI	Parvimonas	NA
0	1	0	0	2	0.208938	0.375062	0.474486	Bacteria	Proteobacteria	Betaproteobacteria	Burkholderiales	Comamonadaceae	Pelomonas	NA
0	0	1	0	3	0.174637	0.615238	0.683987	Bacteria	Firmicutes	Clostridia	Clostridiales	Lachnospiraceae	Robinsoniella	NA
0	1	1	1	14	0.126796	0.593041	0.665612	Bacteria	Proteobacteria	Betaproteobacteria	Methylophilales	Methylophilaceae	Methylotenera	NA
0	0	1	0	3	0.278001	0.0133987	0.0283936	Bacteria	Proteobacteria	Deltaproteobacteria	Desulfobacterales	Desulfobulbaceae	Desulfobulbus	NA
1	0	0	0	1	0.324443	0.00569943	0.0131199	Bacteria	Actinobacteria	Actinobacteria	Bifidobacteriales	Bifidobacteriaceae	Parascardovia	NA
0	1	0	1	9	0.146124	0.591541	0.6652	Bacteria	Proteobacteria	Deltaproteobacteria	Bdellovibrionales	Bdellovibrionaceae	Bdellovibrio	NA
1	0	0	0	1	0.203561	0.768023	0.830257	Bacteria	Firmicutes	Clostridia	Clostridiales	Lachnospiraceae	Lachnospira	NA
0	1	0	0	2	0.207893	0.323768	0.425171	Bacteria	Proteobacteria	Alphaproteobacteria	Rhizobiales	Phyllobacteriaceae	NA	NA
0	1	0	0	2	0.27735	0.00719928	0.0161297	Bacteria	Proteobacteria	Alphaproteobacteria	Rhizobiales	Rhizobiaceae	Shinella	NA
0	1	1	0	8	0.134495	0.488151	0.573324	Bacteria	Cyanobacteria/Chloroplast	Chloroplast	Chloroplast	Bacillariophyta	NA	NA
0	1	0	0	2	0.266632	0.00179982	0.00493689	Bacteria	Proteobacteria	Gammaproteobacteria	Chromatiales	Chromatiaceae	Rheinheimera	NA
0	1	0	0	2	0.33168	0.0154985	0.032147	Bacteria	Firmicutes	Bacilli	Bacillales	Planococcaceae	Sporosarcina	NA
0	1	1	0	8	0.171478	0.314869	0.415343	Bacteria	Actinobacteria	Actinobacteria	Actinomycetales	Dietziaceae	Dietzia	NA
0	1	0	0	2	0.140042	0.610639	0.681454	Bacteria	Proteobacteria	Alphaproteobacteria	Rhizobiales	Methylobacteriaceae	Methylobacterium	NA
0	1	0	0	2	0.234817	0.0253975	0.0488797	Bacteria	Actinobacteria	Actinobacteria	Actinomycetales	Microbacteriaceae	Frigoribacterium	NA
0	1	0	0	2	0.3669	0.00709929	0.016028	Bacteria	Bacteroidetes	Cytophagia	Cytophagales	Cytophagaceae	Persicitalea	NA
1	0	0	1	7	0.132221	0.864214	0.914042	Bacteria	Actinobacteria	Actinobacteria	Coriobacteriales	Coriobacteriaceae	Enterorhabdus	NA
0	1	0	1	9	0.197853	0.534747	0.610693	Bacteria	Parcubacteria	NA	NA	NA	NA	NA
0	1	0	0	2	0.224302	0.253275	0.352304	Bacteria	Proteobacteria	Alphaproteobacteria	Rhizobiales	Rhizobiaceae	Rhizobium	NA
0	1	0	0	2	0.295164	0.0049995	0.0117388	Bacteria	Actinobacteria	Actinobacteria	Gaiellales	Gaiellaceae	Gaiella	NA
0	0	1	0	3	0.385529	0.00049995	0.00165803	Bacteria	Actinobacteria	Actinobacteria	NA	NA	NA	NA
0	1	1	0	8	0.314242	0.070093	0.113659	Bacteria	Actinobacteria	Actinobacteria	Actinomycetales	Nocardioidaceae	Nocardioides	NA
0	0	1	0	3	0.447214	0.00019998	0.000720173	Bacteria	Proteobacteria	Deltaproteobacteria	Desulfovibrionales	Desulfovibrionaceae	Lawsonia	NA
0	1	0	0	2	0.312688	0.0223978	0.043825	Bacteria	Deinococcus-Thermus	Deinococci	Deinococcales	Deinococcaceae	Deinococcus	NA
0	1	0	0	2	0.230462	0.0816918	0.129603	Bacteria	Actinobacteria	Actinobacteria	Actinomycetales	Microbacteriaceae	Leucobacter	NA
0	1	0	0	2	0.2135	0.155284	0.229602	Bacteria	Acidobacteria	Acidobacteria_Gp16	Gp16	NA	NA	NA
1	0	0	1	7	0.177394	0.790921	0.845987	Bacteria	Firmicutes	Clostridia	Clostridiales	Lachnospiraceae	Marvinbryantia	NA
0	1	1	0	8	0.205824	0.272873	0.371639	Bacteria	Proteobacteria	Alphaproteobacteria	Sphingomonadales	Erythrobacteraceae	Porphyrobacter	NA
1	0	0	0	1	0.165354	0.638936	0.70499	Bacteria	Proteobacteria	Alphaproteobacteria	Rhizobiales	Rhodobiaceae	NA	NA
0	1	0	0	2	0.234495	0.0019998	0.00538478	Bacteria	Actinobacteria	Actinobacteria	Actinomycetales	Microbacteriaceae	Agrococcus	NA
0	1	0	0	2	0.182027	0.359764	0.461095	Bacteria	Proteobacteria	Alphaproteobacteria	Rhizobiales	Aurantimonadaceae	Aureimonas	NA
0	0	1	0	3	0.329266	0.00109989	0.00319622	Bacteria	Chloroflexi	NA	NA	NA	NA	NA
0	1	0	0	2	0.162995	0.443756	0.543134	Bacteria	Proteobacteria	Alphaproteobacteria	Rhodobacterales	Rhodobacteraceae	Amaricoccus	NA
0	1	0	0	2	0.224803	0.138686	0.207675	Bacteria	Actinobacteria	Actinobacteria	Actinomycetales	Nocardiaceae	Rhodococcus	NA
0	1	0	0	2	0.267992	0.0648935	0.106568	Bacteria	Actinobacteria	Actinobacteria	Actinomycetales	Brevibacteriaceae	Brevibacterium	NA
0	1	0	0	2	0.132359	0.714529	0.779606	Bacteria	Proteobacteria	Gammaproteobacteria	Legionellales	Legionellaceae	Legionella	NA
0	0	1	0	3	0.571987	9.999e-05	0.000388703	Bacteria	Firmicutes	Clostridia	Clostridiales	Eubacteriaceae	Pseudoramibacter	NA
0	1	0	0	2	0.246448	0.0246975	0.0478464	Bacteria	Nitrospirae	Nitrospira	Nitrospirales	Nitrospiraceae	Nitrospira	NA
0	1	0	0	2	0.146501	0.637736	0.70499	Bacteria	Armatimonadetes	Armatimonadia	Armatimonadales	Armatimonadaceae	Armatimonas/Armatimonadetes_gp1	NA
0	1	0	0	2	0.220043	0.256074	0.355356	Bacteria	Actinobacteria	Actinobacteria	Actinomycetales	Nocardioidaceae	Aeromicrobium	NA
0	1	1	0	8	0.230369	0.187481	0.268418	Bacteria	Proteobacteria	Alphaproteobacteria	Rhodospirillales	Acetobacteraceae	Roseomonas	NA
0	0	1	0	3	0.365148	0.00119988	0.0034526	Bacteria	Firmicutes	Clostridia	Clostridiales	Eubacteriaceae	NA	NA
