# Supplementary material for: Ecology impacts the decrease of Spirochaetes and Prevotella in the fecal gut microbiota of urban humans
Source: BMC Microbiol. 2021 Oct 11;21:276. doi: 10.1186/s12866-021-02337-5 (PMC8504008; doi:10.1186/s12866-021-02337-5)
Supplement: Supplementary file 1 — Additional file 1: Table S1. Species association with host order clades. Table S2. Phylogenetic relatedness of microbial species. Table S3. Microbial species community association with host phylogenetic groups and location. Table S4. Species association with host subgroups in the Hominidae family. Figure S1. Microbial alpha diversity along host family clades and location. Figure S2. Microbial Chao alpha diversity along host order clades and location. Figure S3. Gut microbiota community variation mainly explained by mammal phylogeny as opposed to location. Figure S4. Microbial Shannon (A) and Chao (B) alpha diversity along hosts grouped by genus with humans further segregated by location and for Africans, adult versus children cohort. [file 12866_2021_2337_MOESM1_ESM.zip › Table S2 - TAXA_sesmpd_species.n536.xls]

## Sheet: Table S2 - TAXA_sesmpd_species.
Kingdom	Phylum	Class	Order	Family	Genus	Species	ntaxa	mpd.obs	mpd.rand.mean	mpd.rand.sd	mpd.obs.rank	mpd.obs.z	mpd.obs.p	mpd.obs.p.adj
Bacteria	Bacteroidetes	Bacteroidia	Bacteroidales	Bacteroidaceae	Bacteroides	NA	145	138.17	131.832	5.91734	871	1.0711	0.871	0.890947
Bacteria	Bacteroidetes	NA	NA	NA	NA	NA	158	104.275	131.618	4.96346	1	-5.50896	0.001	0.00337107
Bacteria	Bacteroidetes	Bacteroidia	Bacteroidales	Bacteroidaceae	Bacteroides	cellulosilyticus	170	76.8983	124.211	13.3603	4	-3.54131	0.004	0.0112251
Bacteria	Bacteroidetes	Flavobacteriia	Flavobacteriales	Flavobacteriaceae	Gelidibacter	NA	62	14.6329	111.745	22.1006	1	-4.39412	0.001	0.00337107
Bacteria	Chloroflexi	NA	NA	NA	NA	NA	22	103.355	109.919	22.6943	303	-0.289223	0.303	0.413252
Bacteria	Firmicutes	Bacilli	Lactobacillales	Streptococcaceae	Streptococcus	NA	96	133.791	130.705	7.88464	631	0.391331	0.631	0.686037
Bacteria	Firmicutes	Erysipelotrichia	Erysipelotrichales	Erysipelotrichaceae	NA	NA	148	132.234	129.873	7.3663	599	0.320589	0.599	0.667493
Bacteria	Actinobacteria	Actinobacteria	Actinomycetales	Nocardiaceae	Rhodococcus	NA	103	104.26	110.918	22.0826	288	-0.301543	0.288	0.398884
Bacteria	Firmicutes	Clostridia	Clostridiales	Ruminococcaceae	Faecalibacterium	NA	142	83.3639	129.601	6.31632	1	-7.32033	0.001	0.00337107
Bacteria	Actinobacteria	Actinobacteria	Actinomycetales	Brevibacteriaceae	Brevibacterium	NA	62	92.9771	112.449	22.5901	171	-0.861981	0.171	0.276072
Bacteria	Proteobacteria	Gammaproteobacteria	Pseudomonadales	Pseudomonadaceae	Pseudomonas	NA	46	123.656	126.903	12.7785	333	-0.254072	0.333	0.444
Bacteria	Spirochaetes	Spirochaetia	Spirochaetales	Brachyspiraceae	Brachyspira	NA	66	102.106	126.759	11.1871	26	-2.20369	0.026	0.0593021
Bacteria	Firmicutes	Clostridia	Clostridiales	Clostridiaceae_1	Clostridium_sensu_stricto	butyricum	23	31.6319	104.871	22.1338	5	-3.30893	0.005	0.0138144
Bacteria	Firmicutes	Clostridia	Clostridiales	Eubacteriaceae	Pseudoramibacter	NA	190	47.321	122.312	15.9915	2	-4.68939	0.002	0.00626901
Bacteria	Proteobacteria	Epsilonproteobacteria	Campylobacterales	Campylobacteraceae	Campylobacter	NA	89	140.686	129.748	9.77905	886	1.11851	0.886	0.902148
Bacteria	Firmicutes	Negativicutes	Selenomonadales	Acidaminococcaceae	Acidaminococcus	NA	187	89.0033	112.419	21.3024	150	-1.09919	0.15	0.250467
Bacteria	Spirochaetes	Spirochaetia	Spirochaetales	Spirochaetaceae	Treponema	NA	143	117.303	132.538	5.15528	3	-2.95525	0.003	0.00869189
Bacteria	Actinobacteria	Actinobacteria	Coriobacteriales	Coriobacteriaceae	Olsenella	NA	108	70.6136	132.303	7.04875	1	-8.75187	0.001	0.00337107
Bacteria	Proteobacteria	Gammaproteobacteria	Pasteurellales	Pasteurellaceae	Aggregatibacter	NA	86	98.8073	120.714	16.2876	115	-1.34499	0.115	0.204106
Bacteria	Firmicutes	Negativicutes	Selenomonadales	Veillonellaceae	Anaerovibrio	NA	131	73.6054	129.724	8.69141	1	-6.45684	0.001	0.00337107
Bacteria	Nitrospirae	Nitrospira	Nitrospirales	Nitrospiraceae	Nitrospira	NA	16	106.714	111.601	21.3728	330	-0.228677	0.33	0.4422
Bacteria	Bacteroidetes	Bacteroidia	Bacteroidales	Rikenellaceae	Alistipes	shahii	109	96.4605	121.783	14.2202	61	-1.78076	0.061	0.119328
Bacteria	Armatimonadetes	Armatimonadia	Armatimonadales	Armatimonadaceae	Armatimonas/Armatimonadetes_gp1	NA	130	114.121	101.754	23.912	607	0.517179	0.607	0.67
Bacteria	Lentisphaerae	Oligosphaeria	Oligosphaerales	Oligosphaeraceae	Oligosphaera	NA	140	77.1876	129.083	7.77342	1	-6.676	0.001	0.00337107
Bacteria	Proteobacteria	Betaproteobacteria	Burkholderiales	Comamonadaceae	Simplicispira	psychrophila	16	24.5671	113.644	20.4451	1	-4.35688	0.001	0.00337107
Bacteria	Bacteroidetes	Flavobacteriia	Flavobacteriales	Flavobacteriaceae	NA	NA	52	81.9234	129.164	10.3901	2	-4.54667	0.002	0.00626901
Bacteria	Proteobacteria	Alphaproteobacteria	Rhodospirillales	Acetobacteraceae	Roseomonas	NA	12	136.799	114.944	19.318	938	1.13133	0.938	0.939753
Bacteria	Firmicutes	Clostridia	Clostridiales	Peptostreptococcaceae	Clostridium_XI	hiranonis	142	11.5734	107.05	23.4285	3	-4.07524	0.003	0.00869189
Bacteria	Firmicutes	Clostridia	Clostridiales	Lachnospiraceae	Roseburia	intestinalis	193	0.585898	97.0965	22.6772	1	-4.25584	0.001	0.00337107
Bacteria	Elusimicrobia	Elusimicrobia	Elusimicrobiales	Elusimicrobiaceae	Elusimicrobium	NA	109	105.433	130.774	6.89899	1	-3.67315	0.001	0.00337107
Bacteria	Proteobacteria	Gammaproteobacteria	Aeromonadales	Succinivibrionaceae	Ruminobacter	NA	111	68.2012	127.166	10.7985	1	-5.46045	0.001	0.00337107
Bacteria	Firmicutes	Erysipelotrichia	Erysipelotrichales	Erysipelotrichaceae	Clostridium_XVIII	NA	106	100.337	130.837	7.76687	3	-3.927	0.003	0.00869189
Bacteria	Firmicutes	Clostridia	Clostridiales	Lachnospiraceae	Butyrivibrio	NA	143	96.9144	130.452	6.4225	1	-5.22191	0.001	0.00337107
Bacteria	Bacteroidetes	Flavobacteriia	Flavobacteriales	Flavobacteriaceae	Flavobacterium	NA	125	111.019	123.726	14.577	193	-0.871671	0.193	0.303367
Bacteria	Firmicutes	Bacilli	Lactobacillales	Streptococcaceae	Lactococcus	lactis	106	116.234	117.662	18.161	381	-0.0786735	0.381	0.487389
Bacteria	Firmicutes	Clostridia	NA	NA	NA	NA	125	92.3524	130.081	6.9226	1	-5.44998	0.001	0.00337107
Bacteria	Firmicutes	Clostridia	Clostridiales	Lachnospiraceae	Eisenbergiella	NA	135	86.2964	130.24	6.26681	1	-7.01212	0.001	0.00337107
Bacteria	Firmicutes	Clostridia	Clostridiales	Lachnospiraceae	Anaerosporobacter	NA	45	110.177	124.614	13.8797	156	-1.04011	0.156	0.258074
Bacteria	Firmicutes	Clostridia	Clostridiales	Ruminococcaceae	Flavonifractor	NA	136	133.615	131.846	6.65637	562	0.265736	0.562	0.645036
Bacteria	Bacteroidetes	Bacteroidia	Bacteroidales	Bacteroidaceae	Bacteroides	salyersiae	150	36.8067	121.338	17.1097	1	-4.94058	0.001	0.00337107
Bacteria	Bacteroidetes	Bacteroidia	Bacteroidales	Rikenellaceae	Alistipes	finegoldii	29	1.76459e-10	109.337	22.7578	1	-4.80438	0.001	0.00337107
Bacteria	Fusobacteria	Fusobacteriia	Fusobacteriales	Fusobacteriaceae	Fusobacterium	NA	138	66.0712	128.784	10.4701	1	-5.98973	0.001	0.00337107
Bacteria	Actinobacteria	Actinobacteria	Coriobacteriales	Coriobacteriaceae	Collinsella	NA	97	85.9981	132.03	7.43988	1	-6.18718	0.001	0.00337107
Bacteria	Proteobacteria	Alphaproteobacteria	Rhodobacterales	Rhodobacteraceae	Ahrensia	NA	117	38.5941	128.858	9.12851	1	-9.88816	0.001	0.00337107
Bacteria	Firmicutes	Erysipelotrichia	Erysipelotrichales	Erysipelotrichaceae	Solobacterium	NA	125	79.2243	132.249	5.91193	1	-8.96908	0.001	0.00337107
Bacteria	Bacteroidetes	Bacteroidia	Bacteroidales	Bacteroidaceae	Bacteroides	stercoris	78	5.25517	127.065	13.91	1	-8.75699	0.001	0.00337107
Bacteria	Proteobacteria	Gammaproteobacteria	Aeromonadales	Succinivibrionaceae	Succinatimonas	NA	78	4.57847	126.974	14.0856	1	-8.68942	0.001	0.00337107
Bacteria	Bacteroidetes	Bacteroidia	Bacteroidales	Bacteroidales_incertae_sedis	Phocaeicola	NA	205	115.343	131.891	6.75488	16	-2.44982	0.016	0.0384574
Bacteria	Verrucomicrobia	Verrucomicrobiae	Verrucomicrobiales	Verrucomicrobiaceae	Akkermansia	NA	204	131.849	129.522	9.28812	535	0.250618	0.535	0.620693
Bacteria	Bacteroidetes	Bacteroidia	Bacteroidales	Bacteroidaceae	Bacteroides	ovatus	52	74.7754	126.724	11.2666	1	-4.61089	0.001	0.00337107
Bacteria	Proteobacteria	Gammaproteobacteria	Enterobacteriales	Enterobacteriaceae	Proteus	NA	204	83.2967	113.747	19.6423	99	-1.55024	0.099	0.18049
Bacteria	Bacteroidetes	Bacteroidia	Bacteroidales	Rikenellaceae	Anaerocella	NA	99	107.609	131.549	6.1978	2	-3.86258	0.002	0.00626901
Bacteria	Bacteroidetes	Bacteroidia	Bacteroidales	Marinilabiliaceae	NA	NA	75	102.338	131.595	8.06507	5	-3.62762	0.005	0.0138144
Bacteria	Firmicutes	Erysipelotrichia	Erysipelotrichales	Erysipelotrichaceae	Catenibacterium	NA	130	67.2378	126.695	10.5642	1	-5.62813	0.001	0.00337107
Bacteria	Bacteroidetes	Flavobacteriia	Flavobacteriales	Flavobacteriaceae	Chryseobacterium	NA	35	99.5021	123.241	15.4394	96	-1.53754	0.096	0.176219
Bacteria	Firmicutes	Clostridia	Clostridiales	Lachnospiraceae	Anaerostipes	hadrus	35	25.3432	117.729	15.6322	1	-5.90997	0.001	0.00337107
Bacteria	Firmicutes	Bacilli	Lactobacillales	Lactobacillaceae	Lactobacillus	acidophilus	110	36.6039	114.979	19.4095	1	-4.03798	0.001	0.00337107
Bacteria	Proteobacteria	Gammaproteobacteria	Pasteurellales	Pasteurellaceae	Aggregatibacter	aphrophilus	93	103.693	115.535	19.575	231	-0.604945	0.231	0.342981
Bacteria	Bacteroidetes	Bacteroidia	Bacteroidales	Bacteroidaceae	Bacteroides	clarus	241	54.2733	117.238	18.5133	8	-3.40106	0.008	0.020715
Bacteria	Proteobacteria	Deltaproteobacteria	Desulfovibrionales	Desulfovibrionaceae	Bilophila	NA	96	120.881	129.068	8.15073	167	-1.00438	0.167	0.272073
Bacteria	Actinobacteria	Actinobacteria	Bifidobacteriales	Bifidobacteriaceae	Bifidobacterium	tissieri	243	5.47626	126.544	13.8378	1	-8.74902	0.001	0.00337107
Bacteria	Bacteroidetes	Bacteroidia	Bacteroidales	Porphyromonadaceae	Odoribacter	NA	69	129.523	127.938	9.7444	517	0.162641	0.517	0.611559
Bacteria	Cyanobacteria/Chloroplast	Chloroplast	Chloroplast	Streptophyta	NA	NA	112	133.675	129.372	9.7255	610	0.442431	0.61	0.67
Bacteria	Proteobacteria	Gammaproteobacteria	Pseudomonadales	Moraxellaceae	Acinetobacter	lwoffii	32	128.196	127.029	12.6093	452	0.0925328	0.452	0.553132
Bacteria	Firmicutes	Clostridia	Clostridiales	Ruminococcaceae	Flavonifractor	plautii	124	95.6682	121.864	13.7031	45	-1.91168	0.045	0.0942188
Bacteria	Proteobacteria	Betaproteobacteria	Burkholderiales	Comamonadaceae	Simplicispira	NA	165	18.8197	116.866	18.7858	1	-5.21917	0.001	0.00337107
Bacteria	Actinobacteria	Actinobacteria	Coriobacteriales	Coriobacteriaceae	Collinsella	aerofaciens	65	72.2434	126.201	10.1911	1	-5.2946	0.001	0.00337107
Bacteria	Tenericutes	Mollicutes	Anaeroplasmatales	Anaeroplasmataceae	Anaeroplasma	NA	133	130.284	129.283	10.1208	488	0.0988848	0.488	0.583857
Bacteria	Bacteroidetes	Bacteroidia	Bacteroidales	Rikenellaceae	Rikenella	NA	126	134.236	132.527	5.72249	588	0.298585	0.588	0.664911
Bacteria	Proteobacteria	Betaproteobacteria	Neisseriales	Neisseriaceae	Neisseria	zoodegmatis	145	5.20604	107.971	23.0663	1	-4.45519	0.001	0.00337107
Bacteria	Bacteroidetes	Bacteroidia	Bacteroidales	Porphyromonadaceae	Macellibacteroides	NA	163	72.2621	122.338	13.7509	5	-3.64167	0.005	0.0138144
Bacteria	Proteobacteria	Betaproteobacteria	Burkholderiales	Sutterellaceae	Sutterella	NA	93	108.37	132.874	6.81717	3	-3.59442	0.003	0.00869189
Bacteria	Firmicutes	Clostridia	Clostridiales	Lachnospiraceae	Ruminococcus2	NA	149	131.616	131.562	5.94964	471	0.00922797	0.471	0.571167
Bacteria	Lentisphaerae	NA	NA	NA	NA	NA	168	56.1167	126.112	9.95254	1	-7.03289	0.001	0.00337107
Bacteria	Actinobacteria	Actinobacteria	Coriobacteriales	Coriobacteriaceae	Collinsella	intestinalis	245	14.8505	115.231	19.2156	1	-5.22392	0.001	0.00337107
Bacteria	Firmicutes	Clostridia	Clostridiales	Christensenellaceae	Christensenella	NA	77	102.244	128.453	9.07585	9	-2.88775	0.009	0.0230813
Bacteria	Bacteroidetes	Bacteroidia	Bacteroidales	Rikenellaceae	NA	NA	133	134.503	132.759	5.55682	594	0.313932	0.594	0.667197
Bacteria	Proteobacteria	Betaproteobacteria	Neisseriales	Neisseriaceae	Neisseria	NA	38	107.914	125.597	13.1027	106	-1.34954	0.106	0.1913
Bacteria	Firmicutes	Clostridia	Clostridiales	Lachnospiraceae	Roseburia	NA	137	123.461	129.901	7.62612	184	-0.844523	0.184	0.293524
Bacteria	Actinobacteria	Actinobacteria	Actinomycetales	Micrococcaceae	Rothia	NA	128	17.8405	108.095	21.8791	1	-4.12515	0.001	0.00337107
Bacteria	Bacteroidetes	Bacteroidia	Bacteroidales	Marinilabiliaceae	Alkalitalea	NA	86	108.189	129.157	10.4303	38	-2.01033	0.038	0.0827967
Bacteria	Bacteroidetes	Bacteroidia	Bacteroidales	Bacteroidaceae	Bacteroides	uniformis	74	100.008	127.918	8.81562	6	-3.16588	0.006	0.0164923
Bacteria	Bacteroidetes	Cytophagia	Cytophagales	NA	NA	NA	140	107.814	131.095	8.31813	10	-2.79885	0.01	0.0254028
Bacteria	Firmicutes	Clostridia	Clostridiales	Lachnospiraceae	Dorea	longicatena	101	51.7737	126.367	9.95431	1	-7.49352	0.001	0.00337107
Bacteria	Proteobacteria	Gammaproteobacteria	Pasteurellales	Pasteurellaceae	Haemophilus	NA	61	111.095	125.73	12.1088	131	-1.20857	0.131	0.222908
Bacteria	Firmicutes	Bacilli	Lactobacillales	Streptococcaceae	Lactococcus	garvieae	15	93.8964	109.006	21.478	220	-0.703504	0.22	0.333107
Bacteria	Firmicutes	Bacilli	NA	NA	NA	NA	99	102.182	130.871	7.29224	3	-3.9343	0.003	0.00869189
Bacteria	Firmicutes	Clostridia	Clostridiales	Lachnospiraceae	Roseburia	inulinivorans	74	18.9867	117.559	16.4587	1	-5.98907	0.001	0.00337107
Bacteria	Actinobacteria	Actinobacteria	Actinomycetales	Propionibacteriaceae	Propionibacterium	acnes	79	127.249	112.213	19.1737	746	0.784181	0.746	0.785572
Bacteria	Firmicutes	Clostridia	Clostridiales	Lachnospiraceae	Roseburia	hominis	75	31.0504	123.532	11.0139	1	-8.39673	0.001	0.00337107
Bacteria	Verrucomicrobia	Opitutae	NA	NA	NA	NA	229	112.809	120.259	18.3368	278	-0.406298	0.278	0.388042
Bacteria	Firmicutes	Clostridia	Clostridiales	Peptostreptococcaceae	Clostridium_XI	NA	171	47.1859	128.092	10.9962	1	-7.35764	0.001	0.00337107
Bacteria	Proteobacteria	Betaproteobacteria	Burkholderiales	Comamonadaceae	Polaromonas	NA	212	25.092	110.317	21.3155	1	-3.99825	0.001	0.00337107
Bacteria	Firmicutes	Clostridia	Clostridiales	Lachnospiraceae	Blautia	NA	134	132.813	130.725	6.48691	595	0.32182	0.595	0.667197
Bacteria	Firmicutes	Clostridia	Clostridiales	Ruminococcaceae	Ruminococcus	NA	162	110.534	130.485	5.45337	2	-3.65836	0.002	0.00626901
Bacteria	Firmicutes	Clostridia	Clostridiales	Clostridiaceae_1	Clostridium_sensu_stricto	tertium	27	23.0299	114.011	20.1556	1	-4.51393	0.001	0.00337107
Bacteria	Firmicutes	Bacilli	Lactobacillales	Lactobacillaceae	Lactobacillus	salivarius	146	126.241	121.894	15.8083	527	0.274969	0.527	0.616751
Bacteria	Proteobacteria	Betaproteobacteria	Burkholderiales	Burkholderiaceae	Lautropia	mirabilis	80	14.0421	78.3644	17.0291	2	-3.77719	0.002	0.00626901
Bacteria	Proteobacteria	Deltaproteobacteria	Desulfovibrionales	Desulfovibrionaceae	Desulfovibrio	piger	22	110.404	122.764	14.6216	193	-0.845274	0.193	0.303367
Bacteria	Firmicutes	Clostridia	Clostridiales	Lachnospiraceae	Coprococcus	NA	135	135.718	130.262	6.70099	761	0.814187	0.761	0.796672
Bacteria	Tenericutes	Mollicutes	Anaeroplasmatales	Anaeroplasmataceae	Asteroleplasma	NA	76	68.6525	128.154	11.1441	1	-5.33933	0.001	0.00337107
Bacteria	Bacteroidetes	Bacteroidia	Bacteroidales	Porphyromonadaceae	NA	NA	147	104.252	131.815	5.8491	1	-4.71237	0.001	0.00337107
Bacteria	Firmicutes	Erysipelotrichia	Erysipelotrichales	Erysipelotrichaceae	Holdemanella	NA	89	67.9356	128.044	9.77452	1	-6.14946	0.001	0.00337107
Bacteria	Proteobacteria	Betaproteobacteria	Burkholderiales	Comamonadaceae	Hydrogenophaga	NA	147	39.9171	114.142	20.8724	2	-3.5561	0.002	0.00626901
Bacteria	Firmicutes	Negativicutes	Selenomonadales	Veillonellaceae	NA	NA	49	121.653	128.647	10.6346	213	-0.657664	0.213	0.325864
Bacteria	Fusobacteria	Fusobacteriia	Fusobacteriales	Fusobacteriaceae	Fusobacterium	mortiferum	192	78.2851	90.4496	21.4829	257	-0.566241	0.257	0.368768
Bacteria	Proteobacteria	Gammaproteobacteria	Pasteurellales	Pasteurellaceae	Haemophilus	parainfluenzae	20	41.3534	112.417	20.032	4	-3.5475	0.004	0.0112251
Bacteria	Firmicutes	Clostridia	Clostridiales	Peptostreptococcaceae	Intestinibacter	NA	87	38.1215	129.285	7.07536	1	-12.8846	0.001	0.00337107
Bacteria	Proteobacteria	Gammaproteobacteria	Enterobacteriales	Enterobacteriaceae	Escherichia/Shigella	NA	95	117.475	130.667	6.95746	42	-1.89599	0.042	0.090048
Bacteria	Proteobacteria	Gammaproteobacteria	Enterobacteriales	Enterobacteriaceae	Plesiomonas	NA	202	34.3341	102.872	23.8718	7	-2.87109	0.007	0.0185743
Bacteria	Proteobacteria	Epsilonproteobacteria	Campylobacterales	Campylobacteraceae	Campylobacter	upsaliensis	276	19.2539	103.564	24.4219	3	-3.45221	0.003	0.00869189
Bacteria	Bacteroidetes	Bacteroidia	Bacteroidales	Porphyromonadaceae	Coprobacter	NA	105	94.6449	128.647	9.24379	1	-3.67843	0.001	0.00337107
Bacteria	Firmicutes	Bacilli	Lactobacillales	Streptococcaceae	Streptococcus	hyointestinalis	276	1.13697e-10	77.4783	19.5422	1	-3.96467	0.001	0.00337107
Bacteria	Firmicutes	Negativicutes	Selenomonadales	Veillonellaceae	Veillonella	NA	50	103.641	126.378	11.8575	58	-1.91757	0.058	0.115141
Bacteria	Firmicutes	Clostridia	Clostridiales	Peptostreptococcaceae	Peptostreptococcus	NA	14	53.0136	110.825	20.8028	18	-2.77904	0.018	0.04288
Bacteria	Firmicutes	Clostridia	Clostridiales	Ruminococcaceae	Pseudoflavonifractor	NA	145	137.979	131.386	6.34511	866	1.03902	0.866	0.887526
Bacteria	Firmicutes	Clostridia	Clostridiales	Eubacteriaceae	Eubacterium	NA	51	38.289	124.346	12.5404	1	-6.8624	0.001	0.00337107
Bacteria	Proteobacteria	Betaproteobacteria	Burkholderiales	Comamonadaceae	Comamonas	NA	24	140.036	121.571	16.7224	931	1.10418	0.931	0.934487
Bacteria	Bacteroidetes	Bacteroidia	Bacteroidales	Rikenellaceae	Alistipes	indistinctus	126	59.5623	123.598	12.0846	1	-5.29895	0.001	0.00337107
Bacteria	Firmicutes	Bacilli	Lactobacillales	Streptococcaceae	Streptococcus	alactolyticus	25	60.3272	118.822	17.0424	4	-3.43232	0.004	0.0112251
Bacteria	Firmicutes	Bacilli	Lactobacillales	Aerococcaceae	Facklamia	NA	76	65.1312	125.128	13.7549	3	-4.36183	0.003	0.00869189
Bacteria	Lentisphaerae	Lentisphaeria	Victivallales	Victivallaceae	Victivallis	vadensis	141	11.3837	116.907	18.7381	1	-5.63148	0.001	0.00337107
Bacteria	Bacteroidetes	Bacteroidia	Bacteroidales	Porphyromonadaceae	Paludibacter	NA	117	117.898	131.574	7.95674	60	-1.71888	0.06	0.117802
Bacteria	Bacteroidetes	Bacteroidia	Bacteroidales	Rikenellaceae	Alistipes	massiliensis	166	1.61919e-10	101.889	24.8846	1	-4.09445	0.001	0.00337107
Bacteria	Proteobacteria	Gammaproteobacteria	Enterobacteriales	Enterobacteriaceae	Morganella	NA	16	56.6184	112.883	20.3835	20	-2.7603	0.02	0.0466087
Bacteria	Spirochaetes	Spirochaetia	Spirochaetales	Spirochaetaceae	NA	NA	53	110.952	129.369	9.61878	47	-1.91472	0.047	0.0965211
Bacteria	Proteobacteria	Betaproteobacteria	Burkholderiales	Burkholderiaceae	Burkholderia	NA	24	109.437	94.4888	24.7284	587	0.604478	0.587	0.664911
Bacteria	Proteobacteria	Betaproteobacteria	Burkholderiales	Oxalobacteraceae	Oxalobacter	NA	99	100.681	130.536	6.73255	1	-4.43451	0.001	0.00337107
Bacteria	Firmicutes	Clostridia	Clostridiales	Lachnospiraceae	Dorea	NA	113	96.7349	130.105	6.39424	1	-5.21873	0.001	0.00337107
Bacteria	Proteobacteria	Gammaproteobacteria	Aeromonadales	Succinivibrionaceae	Succinivibrio	NA	88	70.4161	129.082	8.32739	1	-7.04495	0.001	0.00337107
Bacteria	SR1	NA	NA	NA	NA	NA	136	99.7013	125.352	12.6833	44	-2.0224	0.044	0.0928504
Bacteria	Bacteroidetes	Bacteroidia	Bacteroidales	Bacteroidaceae	Bacteroides	intestinalis	117	74.7441	110.709	22.2059	85	-1.61963	0.085	0.158746
Bacteria	Lentisphaerae	Lentisphaeria	NA	NA	NA	NA	42	50.8115	127.831	10.5271	1	-7.31629	0.001	0.00337107
Bacteria	Firmicutes	Clostridia	Clostridiales	Clostridiales_Incertae_Sedis_XIII	Anaerovorax	NA	157	119.712	131.963	5.08154	14	-2.41093	0.014	0.0342648
Bacteria	Cyanobacteria/Chloroplast	Chloroplast	Chloroplast	NA	NA	NA	111	83.306	116.125	19.5647	84	-1.67744	0.084	0.157427
Bacteria	Firmicutes	Clostridia	Clostridiales	Lachnospiraceae	Clostridium_XlVb	NA	163	140.974	131.653	5.59349	962	1.66649	0.962	0.962
Bacteria	Actinobacteria	Actinobacteria	Actinomycetales	Micrococcaceae	Arthrobacter	gandavensis	99	101.41	112.975	21.1196	236	-0.54761	0.236	0.345617
Bacteria	Proteobacteria	Deltaproteobacteria	Desulfovibrionales	Desulfovibrionaceae	Bilophila	wadsworthia	234	45.1106	111.422	22.2385	14	-2.98181	0.014	0.0342648
Bacteria	Firmicutes	Erysipelotrichia	Erysipelotrichales	Erysipelotrichaceae	Turicibacter	sanguinis	36	26.8667	123.74	14.3357	1	-6.75749	0.001	0.00337107
Bacteria	Proteobacteria	Gammaproteobacteria	Enterobacteriales	Enterobacteriaceae	Enterobacter	NA	18	121.064	120.125	18.0034	423	0.0521433	0.423	0.523621
Bacteria	Proteobacteria	Gammaproteobacteria	Pasteurellales	Pasteurellaceae	Pasteurella	NA	130	117.727	125.958	13.2007	235	-0.623563	0.235	0.345617
Bacteria	Firmicutes	Clostridia	Clostridiales	Lachnospiraceae	Roseburia	faecis	20	37.446	112.617	21.8954	7	-3.43319	0.007	0.0185743
Bacteria	Bacteroidetes	Bacteroidia	Bacteroidales	Porphyromonadaceae	Microbacter	NA	51	79.3135	127.944	9.71785	1	-5.00423	0.001	0.00337107
Bacteria	Proteobacteria	Betaproteobacteria	Burkholderiales	Sutterellaceae	NA	NA	153	47.2112	125.399	13.2267	1	-5.91137	0.001	0.00337107
Bacteria	Firmicutes	Negativicutes	Selenomonadales	Veillonellaceae	Megasphaera	elsdenii	176	126.993	106.955	21.4926	886	0.932321	0.886	0.902148
Bacteria	Firmicutes	Clostridia	Clostridiales	Ruminococcaceae	Butyricicoccus	NA	166	137.202	131.245	5.17913	887	1.15011	0.887	0.902148
Bacteria	Firmicutes	Negativicutes	Selenomonadales	Veillonellaceae	Mitsuokella	NA	49	101.825	126.427	11.8318	42	-2.07931	0.042	0.090048
Bacteria	Firmicutes	Bacilli	Bacillales	Staphylococcaceae	Staphylococcus	NA	51	122.068	125.668	12.9346	327	-0.278328	0.327	0.440382
Bacteria	Firmicutes	Clostridia	Clostridiales	Clostridiaceae_1	Clostridium_sensu_stricto	NA	114	115.773	131.17	7.18043	34	-2.14425	0.034	0.0746885
Bacteria	Bacteroidetes	Flavobacteriia	Flavobacteriales	Cryomorphaceae	Fluviicola	NA	30	83.8368	108.821	22.408	147	-1.11496	0.147	0.247774
Bacteria	Proteobacteria	Gammaproteobacteria	Enterobacteriales	Enterobacteriaceae	Pantoea	NA	15	121.357	110.163	21.3415	608	0.524519	0.608	0.67
Bacteria	Proteobacteria	Betaproteobacteria	Burkholderiales	Alcaligenaceae	Pelistega	NA	202	13.8768	111.638	21.4751	1	-4.55232	0.001	0.00337107
Bacteria	Proteobacteria	Deltaproteobacteria	Desulfovibrionales	Desulfovibrionaceae	Desulfovibrio	NA	110	101.602	130.461	6.93905	1	-4.15898	0.001	0.00337107
Bacteria	Proteobacteria	Gammaproteobacteria	Aeromonadales	Aeromonadaceae	Oceanisphaera	profunda	61	1.54833e-10	102.577	24.8467	1	-4.1284	0.001	0.00337107
Bacteria	Proteobacteria	Gammaproteobacteria	NA	NA	NA	NA	75	127.038	128.597	9.39233	392	-0.166027	0.392	0.496719
Bacteria	Proteobacteria	Gammaproteobacteria	Xanthomonadales	Xanthomonadaceae	Thermomonas	NA	83	91.355	121.78	15.3854	46	-1.97755	0.046	0.0951969
Bacteria	Proteobacteria	Gammaproteobacteria	Enterobacteriales	Enterobacteriaceae	Escherichia/Shigella	coli	75	100.653	128.527	9.35832	13	-2.97847	0.013	0.0322593
Bacteria	Bacteroidetes	Sphingobacteriia	Sphingobacteriales	Sphingobacteriaceae	Sphingobacterium	NA	73	114.577	121.487	16.4527	289	-0.419971	0.289	0.399237
Bacteria	Proteobacteria	Gammaproteobacteria	Enterobacteriales	Enterobacteriaceae	Morganella	morganii	19	46.3073	102.279	23.1007	25	-2.42294	0.025	0.0575107
Bacteria	Proteobacteria	Gammaproteobacteria	Aeromonadales	Succinivibrionaceae	Anaerobiospirillum	thomasii	133	1.61221e-10	106.846	24.5299	1	-4.35577	0.001	0.00337107
Bacteria	Firmicutes	Clostridia	Clostridiales	Ruminococcaceae	Anaerofilum	NA	100	115.979	130.007	9.13568	79	-1.53548	0.079	0.150156
Bacteria	Firmicutes	Erysipelotrichia	Erysipelotrichales	Erysipelotrichaceae	Catenibacterium	mitsuokai	66	49.4774	93.0765	23.3147	49	-1.87002	0.049	0.0991094
Bacteria	Firmicutes	Bacilli	Lactobacillales	Lactobacillaceae	Lactobacillus	mucosae	24	107.765	119.55	17.2577	229	-0.682896	0.229	0.341905
Bacteria	Proteobacteria	Gammaproteobacteria	Enterobacteriales	Enterobacteriaceae	Kluyvera	NA	20	116.361	116.266	19.5175	392	0.00487256	0.392	0.496719
Bacteria	Bacteroidetes	Bacteroidia	Bacteroidales	Prevotellaceae	Prevotella	NA	159	81.25	131.832	4.74324	1	-10.664	0.001	0.00337107
Bacteria	Bacteroidetes	Flavobacteriia	Flavobacteriales	NA	NA	NA	32	52.5431	127.526	11.77	1	-6.37063	0.001	0.00337107
Bacteria	Proteobacteria	Betaproteobacteria	Burkholderiales	Comamonadaceae	Diaphorobacter	nitroreducens	98	137.038	116.572	18.7725	928	1.09017	0.928	0.934229
Bacteria	Bacteroidetes	Flavobacteriia	Flavobacteriales	Flavobacteriaceae	Empedobacter	NA	59	112.163	114.799	20.0568	366	-0.131404	0.366	0.476155
Bacteria	Firmicutes	Bacilli	Lactobacillales	Streptococcaceae	Streptococcus	equinus	71	97.6722	123.489	14.907	62	-1.73186	0.062	0.120406
Bacteria	Bacteroidetes	Bacteroidia	Bacteroidales	Porphyromonadaceae	Porphyromonas	gulae	75	7.45497	98.7529	24.4108	1	-3.74007	0.001	0.00337107
Bacteria	Firmicutes	Bacilli	Lactobacillales	Lactobacillaceae	Lactobacillus	gorillae	43	1.41195e-10	89.679	24.1377	1	-3.71531	0.001	0.00337107
Bacteria	Proteobacteria	Betaproteobacteria	Burkholderiales	Comamonadaceae	Acidovorax	NA	24	130.79	124.005	14.8484	598	0.456971	0.598	0.667493
Bacteria	Firmicutes	Bacilli	Lactobacillales	Enterococcaceae	Enterococcus	faecium	121	4.48843	91.0937	23.6164	1	-3.66717	0.001	0.00337107
Bacteria	Firmicutes	Negativicutes	Selenomonadales	Veillonellaceae	Megamonas	NA	62	73.453	132.437	7.95409	1	-7.41551	0.001	0.00337107
Bacteria	Bacteroidetes	Flavobacteriia	Flavobacteriales	Flavobacteriaceae	Aequorivita	NA	114	29.7985	111.118	21.8993	2	-3.71336	0.002	0.00626901
Bacteria	Firmicutes	Clostridia	Clostridiales	Catabacteriaceae	Catabacter	NA	167	119.447	131.93	4.78905	15	-2.60659	0.015	0.0365455
Bacteria	Firmicutes	Bacilli	Bacillales	Planococcaceae	Psychrobacillus	NA	133	28.5506	96.3421	25.4505	12	-2.66366	0.012	0.0300561
Bacteria	Proteobacteria	Betaproteobacteria	Neisseriales	Neisseriaceae	Neisseria	oralis	35	36.1528	114.483	18.9193	1	-4.14021	0.001	0.00337107
Bacteria	Proteobacteria	Gammaproteobacteria	Xanthomonadales	Xanthomonadaceae	Stenotrophomonas	NA	197	87.9339	114.033	19.3084	117	-1.35169	0.117	0.20697
Bacteria	Firmicutes	Clostridia	Clostridiales	Lachnospiraceae	Fusicatenibacter	NA	53	87.0516	126.107	9.65322	1	-4.04584	0.001	0.00337107
Bacteria	Proteobacteria	Gammaproteobacteria	Enterobacteriales	Enterobacteriaceae	Klebsiella	NA	17	102.083	118.949	17.3946	165	-0.969663	0.165	0.270459
Bacteria	Proteobacteria	Betaproteobacteria	Burkholderiales	Burkholderiaceae	Lautropia	NA	128	101.344	119.528	16.9881	159	-1.0704	0.159	0.262228
Bacteria	Proteobacteria	Gammaproteobacteria	Enterobacteriales	Enterobacteriaceae	NA	NA	92	128.361	130.699	8.06818	341	-0.28977	0.341	0.453538
Bacteria	Proteobacteria	Epsilonproteobacteria	Campylobacterales	Campylobacteraceae	Campylobacter	lanienae	158	100.142	113.479	20.8289	216	-0.640318	0.216	0.327977
Bacteria	Bacteroidetes	Bacteroidia	Bacteroidales	Porphyromonadaceae	Dysgonomonas	NA	37	26.1405	107.799	21.6746	1	-3.76746	0.001	0.00337107
Bacteria	Synergistetes	Synergistia	Synergistales	Synergistaceae	Cloacibacillus	NA	132	81.8693	124.735	11.2682	1	-3.80414	0.001	0.00337107
Bacteria	Proteobacteria	Betaproteobacteria	Burkholderiales	Oxalobacteraceae	Janthinobacterium	NA	181	96.2008	107.099	23.0367	250	-0.47308	0.25	0.362162
Bacteria	Proteobacteria	Gammaproteobacteria	Pseudomonadales	Moraxellaceae	Acinetobacter	johnsonii	187	120.295	112.877	20.5273	541	0.361374	0.541	0.624948
Bacteria	Firmicutes	Bacilli	Lactobacillales	Streptococcaceae	Streptococcus	minor	151	18.1582	114.533	17.6468	1	-5.46129	0.001	0.00337107
Bacteria	Firmicutes	NA	NA	NA	NA	NA	166	112.442	131.554	5.67784	1	-3.36601	0.001	0.00337107
Bacteria	Fusobacteria	Fusobacteriia	Fusobacteriales	Fusobacteriaceae	Fusobacterium	nucleatum	108	109.485	124.174	14.2763	155	-1.0289	0.155	0.257214
Bacteria	Actinobacteria	Actinobacteria	Coriobacteriales	Coriobacteriaceae	Slackia	NA	75	128.562	127.396	10.1964	487	0.114371	0.487	0.583857
Bacteria	Firmicutes	Clostridia	Clostridiales	Ruminococcaceae	Anaerobacterium	NA	195	114.904	125.349	14.262	225	-0.732359	0.225	0.338764
Bacteria	Firmicutes	Clostridia	Clostridiales	Ruminococcaceae	Sporobacter	NA	126	132.48	131.847	5.85981	529	0.107968	0.529	0.617743
Bacteria	Actinobacteria	Actinobacteria	Coriobacteriales	Coriobacteriaceae	NA	NA	135	112.012	130.782	6.14177	4	-3.05605	0.004	0.0112251
Bacteria	Firmicutes	Clostridia	Clostridiales	Ruminococcaceae	Ethanoligenens	NA	64	77.4925	127.945	9.12606	1	-5.52844	0.001	0.00337107
Bacteria	Firmicutes	Erysipelotrichia	Erysipelotrichales	Erysipelotrichaceae	Holdemania	NA	38	67.0144	117.163	18.7987	20	-2.66768	0.02	0.0466087
Bacteria	Verrucomicrobia	NA	NA	NA	NA	NA	23	132.746	123.192	14.7648	703	0.64711	0.703	0.752112
Bacteria	Bacteroidetes	Bacteroidia	Bacteroidales	Porphyromonadaceae	Odoribacter	splanchnicus	175	1.65681e-10	103.275	24.499	1	-4.21548	0.001	0.00337107
Bacteria	Fusobacteria	Fusobacteriia	Fusobacteriales	Fusobacteriaceae	Cetobacterium	somerae	98	14.0288	76.8648	31.1588	27	-2.01664	0.027	0.061322
Bacteria	Spirochaetes	Spirochaetia	Spirochaetales	Spirochaetaceae	Sphaerochaeta	NA	109	99.8336	130.159	6.34101	1	-4.7824	0.001	0.00337107
Bacteria	Fusobacteria	Fusobacteriia	Fusobacteriales	Leptotrichiaceae	Leptotrichia	NA	157	110.46	112.601	20.9571	353	-0.102162	0.353	0.46603
Bacteria	Firmicutes	Clostridia	Clostridiales	Clostridiaceae_4	NA	NA	54	122.863	130.289	8.64857	199	-0.858571	0.199	0.31007
Bacteria	Actinobacteria	Actinobacteria	Coriobacteriales	Coriobacteriaceae	Eggerthella	NA	94	77.3932	129.883	6.74897	1	-7.77752	0.001	0.00337107
Bacteria	Proteobacteria	Betaproteobacteria	NA	NA	NA	NA	106	123.993	129.599	9.21832	236	-0.608051	0.236	0.345617
Bacteria	Firmicutes	Clostridia	Clostridiales	Lachnospiraceae	Anaerostipes	NA	95	69.0548	128.586	7.0664	1	-8.4245	0.001	0.00337107
Bacteria	Bacteroidetes	Bacteroidia	Bacteroidales	Rikenellaceae	Alistipes	NA	112	124.418	132.177	6.49296	130	-1.19497	0.13	0.22262
Bacteria	Proteobacteria	Gammaproteobacteria	Aeromonadales	Aeromonadaceae	Oceanisphaera	NA	51	31.3818	87.6764	23.4527	34	-2.40034	0.034	0.0746885
Bacteria	Bacteroidetes	Flavobacteriia	Flavobacteriales	Flavobacteriaceae	Capnocytophaga	NA	63	88.0029	70.6417	21.8133	713	0.795898	0.713	0.75827
Bacteria	Lentisphaerae	Lentisphaeria	Victivallales	Victivallaceae	Victivallis	NA	97	128.486	130.16	7.56451	374	-0.221341	0.374	0.481885
Bacteria	Firmicutes	Bacilli	Lactobacillales	Leuconostocaceae	Leuconostoc	NA	99	64.8171	89.8	22.8489	169	-1.09339	0.169	0.273668
Bacteria	Verrucomicrobia	Subdivision5	NA	NA	NA	NA	197	94.147	126.009	14.693	47	-2.16851	0.047	0.0965211
Bacteria	Synergistetes	Synergistia	Synergistales	Synergistaceae	Pyramidobacter	NA	62	118.208	128.741	8.73597	118	-1.20567	0.118	0.20737
Bacteria	Bacteroidetes	Bacteroidia	Bacteroidales	Bacteroidaceae	Anaerorhabdus	NA	138	130.323	131.244	8.22237	410	-0.112013	0.41	0.513458
Bacteria	Firmicutes	Clostridia	Clostridiales	Ruminococcaceae	Clostridium_IV	leptum	14	1.69418e-10	106.287	23.7891	1	-4.4679	0.001	0.00337107
Bacteria	Proteobacteria	Betaproteobacteria	Burkholderiales	Oxalobacteraceae	Oxalobacter	formigenes	104	91.5936	118.692	17.5729	93	-1.54207	0.093	0.17189
Bacteria	Bacteroidetes	Bacteroidia	Bacteroidales	Rikenellaceae	Alistipes	putredinis	94	32.9941	119.673	13.8716	1	-6.24865	0.001	0.00337107
Bacteria	Proteobacteria	Betaproteobacteria	Rhodocyclales	Rhodocyclaceae	Thauera	terpenica	189	1.71309	108.322	22.6064	1	-4.71589	0.001	0.00337107
Bacteria	Proteobacteria	Gammaproteobacteria	Enterobacteriales	Enterobacteriaceae	Hafnia	NA	18	105.938	119.015	17.7679	197	-0.735993	0.197	0.308749
Bacteria	Actinobacteria	Actinobacteria	Bifidobacteriales	Bifidobacteriaceae	Bifidobacterium	NA	80	22.6441	127.163	12.2625	1	-8.52346	0.001	0.00337107
Bacteria	Synergistetes	Synergistia	Synergistales	Synergistaceae	NA	NA	74	9.66237	125.416	13.8587	1	-8.35244	0.001	0.00337107
Bacteria	Bacteroidetes	Bacteroidia	Bacteroidales	Porphyromonadaceae	Butyricimonas	NA	73	102.321	128.638	9.51792	12	-2.76493	0.012	0.0300561
Bacteria	Firmicutes	Bacilli	Bacillales	Planococcaceae	Lysinibacillus	NA	64	121.857	115.884	18.5865	525	0.32137	0.525	0.616751
Bacteria	Firmicutes	Erysipelotrichia	Erysipelotrichales	Erysipelotrichaceae	Faecalitalea	NA	32	102.15	129.378	11.2412	28	-2.42214	0.028	0.0630588
Bacteria	Firmicutes	Clostridia	Clostridiales	Clostridiales_Incertae_Sedis_XII	Fusibacter	NA	99	118.576	126.1	10.4664	214	-0.71887	0.214	0.325864
Bacteria	Actinobacteria	Actinobacteria	Coriobacteriales	Coriobacteriaceae	Gordonibacter	NA	45	38.2893	128.296	9.35804	1	-9.61807	0.001	0.00337107
Bacteria	NA	NA	NA	NA	NA	NA	169	101.007	131.777	4.60293	1	-6.68478	0.001	0.00337107
Bacteria	Firmicutes	Bacilli	Lactobacillales	Streptococcaceae	Lactococcus	NA	37	110.613	117.596	18.6394	277	-0.374628	0.277	0.388042
Bacteria	Proteobacteria	Alphaproteobacteria	Rhodospirillales	Rhodospirillaceae	Aestuariispira	NA	32	107.71	129.294	11.4174	56	-1.89041	0.056	0.112
Bacteria	Proteobacteria	Betaproteobacteria	Burkholderiales	Oxalobacteraceae	Undibacterium	NA	121	113.284	114.863	17.5263	386	-0.0900481	0.386	0.491439
Bacteria	Firmicutes	Clostridia	Clostridiales	Lachnospiraceae	Clostridium_XlVa	symbiosum	154	78.5534	114.561	19.8679	62	-1.81237	0.062	0.120406
Bacteria	Actinobacteria	Actinobacteria	Actinomycetales	Actinomycetaceae	Actinomyces	NA	88	92.4101	127.701	11.2756	12	-3.12981	0.012	0.0300561
Bacteria	Bacteroidetes	Cytophagia	Cytophagales	Cytophagaceae	NA	NA	16	123.029	116.866	18.3683	534	0.335537	0.534	0.620693
Bacteria	Firmicutes	Clostridia	Clostridiales	Ruminococcaceae	Saccharofermentans	NA	109	20.999	127.49	11.5825	1	-9.19407	0.001	0.00337107
Bacteria	Firmicutes	Negativicutes	Selenomonadales	Veillonellaceae	Dialister	invisus	78	50.118	118.836	15.2102	2	-4.51787	0.002	0.00626901
Bacteria	Proteobacteria	Gammaproteobacteria	Oceanospirillales	Halomonadaceae	Halomonas	phoceae	275	119.153	125.52	11.0533	258	-0.575995	0.258	0.368768
Bacteria	Actinobacteria	Actinobacteria	Actinomycetales	Corynebacteriaceae	Corynebacterium	NA	87	120.096	127.748	11.246	229	-0.680437	0.229	0.341905
Bacteria	Firmicutes	Bacilli	Lactobacillales	Aerococcaceae	NA	NA	79	102.112	120.719	16.04	142	-1.16	0.142	0.240101
Bacteria	Acidobacteria	Acidobacteria_Gp4	Aridibacter	NA	NA	NA	98	121.609	107.865	20.3526	696	0.675286	0.696	0.749108
Bacteria	Actinobacteria	Actinobacteria	Actinomycetales	Micrococcaceae	Arthrobacter	NA	74	111.179	126.511	12.9398	129	-1.18491	0.129	0.221615
Bacteria	Proteobacteria	Alphaproteobacteria	Caulobacterales	Caulobacteraceae	Brevundimonas	NA	40	121.903	127.852	11.9094	266	-0.499486	0.266	0.378186
Bacteria	Proteobacteria	Alphaproteobacteria	Rhizobiales	NA	NA	NA	112	114.993	105.187	17.9595	613	0.54599	0.613	0.671918
Bacteria	Firmicutes	Clostridia	Clostridiales	Ruminococcaceae	Intestinimonas	NA	160	123.734	132.103	4.7657	46	-1.75609	0.046	0.0951969
Bacteria	Firmicutes	Clostridia	Clostridiales	Peptostreptococcaceae	NA	NA	121	29.2125	127.87	11.1443	1	-8.85269	0.001	0.00337107
Bacteria	Bacteroidetes	Sphingobacteriia	Sphingobacteriales	Sphingobacteriaceae	Pedobacter	NA	33	116.564	123.412	14.9385	286	-0.45842	0.286	0.398171
Bacteria	Firmicutes	Clostridia	Clostridiales	Lachnospiraceae	Blautia	obeum	24	28.6376	118.658	17.2337	1	-5.22352	0.001	0.00337107
Bacteria	Firmicutes	Bacilli	Bacillales	Planococcaceae	NA	NA	18	94.5772	110.927	20.3878	186	-0.801949	0.186	0.295834
Bacteria	Firmicutes	Bacilli	Bacillales	Bacillaceae_1	Bacillus	simplex	22	38.7577	105.775	21.5729	4	-3.10654	0.004	0.0112251
Bacteria	Firmicutes	Clostridia	Clostridiales	Ruminococcaceae	Pseudobacteroides	NA	153	106.724	112.801	19.3119	292	-0.314695	0.292	0.401313
Bacteria	Bacteroidetes	Sphingobacteriia	Sphingobacteriales	Chitinophagaceae	Ferruginibacter	NA	103	118.882	112.892	19.4136	518	0.308574	0.518	0.611559
Bacteria	Firmicutes	Clostridia	Clostridiales	Peptostreptococcaceae	Peptostreptococcus	canis	94	17.5247	119.143	18.0152	1	-5.6407	0.001	0.00337107
Bacteria	Bacteroidetes	Bacteroidia	Bacteroidales	Prevotellaceae	NA	NA	152	130.467	132.827	5.44585	326	-0.433531	0.326	0.440141
Bacteria	Firmicutes	Bacilli	Lactobacillales	Carnobacteriaceae	Trichococcus	NA	147	12.1096	112.71	21.7335	1	-4.62882	0.001	0.00337107
Bacteria	Firmicutes	Clostridia	Clostridiales	Ruminococcaceae	Ruminococcus	champanellensis	113	15.094	122.806	15.7706	1	-6.82989	0.001	0.00337107
Bacteria	Bacteroidetes	Bacteroidia	Bacteroidales	Porphyromonadaceae	Parabacteroides	goldsteinii	10	85.7992	100.386	26.0744	248	-0.559426	0.248	0.360238
Bacteria	Acidobacteria	Acidobacteria_Gp6	Gp6	NA	NA	NA	118	127.464	109.559	17.8936	859	1.00067	0.859	0.882038
Bacteria	Proteobacteria	Gammaproteobacteria	Xanthomonadales	Xanthomonadaceae	NA	NA	157	63.4532	108.096	22.0531	48	-2.02436	0.048	0.0974545
Bacteria	Firmicutes	Bacilli	Lactobacillales	Enterococcaceae	Enterococcus	gallinarum	95	87.6588	104.643	24.2678	210	-0.699864	0.21	0.322521
Bacteria	Firmicutes	Clostridia	Clostridiales	Clostridiales_Incertae_Sedis_XIII	Mogibacterium	NA	42	127.107	125.231	13.3406	487	0.140665	0.487	0.583857
Bacteria	Firmicutes	Bacilli	Bacillales	Planococcaceae	Kurthia	NA	134	75.0164	110.285	20.0632	77	-1.75787	0.077	0.1474
Bacteria	Firmicutes	Erysipelotrichia	Erysipelotrichales	Erysipelotrichaceae	Catenisphaera	NA	31	103.249	122.803	15.9141	129	-1.22868	0.129	0.221615
Bacteria	Firmicutes	Negativicutes	Selenomonadales	Veillonellaceae	Allisonella	NA	50	39.9921	131.375	9.00635	1	-10.1465	0.001	0.00337107
Bacteria	Proteobacteria	Betaproteobacteria	Burkholderiales	Oxalobacteraceae	Janthinobacterium	lividum	95	62.8517	98.4183	24.3516	118	-1.46054	0.118	0.20737
Bacteria	Firmicutes	Erysipelotrichia	Erysipelotrichales	Erysipelotrichaceae	Erysipelothrix	NA	257	46.7892	113.36	20.2789	7	-3.28273	0.007	0.0185743
Bacteria	Actinobacteria	Actinobacteria	Coriobacteriales	Coriobacteriaceae	Eggerthella	lenta	22	70.0315	118.539	16.9364	14	-2.86408	0.014	0.0342648
Bacteria	Firmicutes	Bacilli	Lactobacillales	Carnobacteriaceae	Carnobacterium	NA	15	116.01	115.95	19.0347	403	0.00318295	0.403	0.509453
Bacteria	Firmicutes	Erysipelotrichia	Erysipelotrichales	Erysipelotrichaceae	Turicibacter	NA	124	93.4923	128.554	10.273	2	-3.41306	0.002	0.00626901
Bacteria	Firmicutes	Bacilli	Bacillales	Bacillaceae_1	Bacillus	NA	40	119.828	122.948	15.1288	358	-0.206234	0.358	0.469164
Bacteria	Bacteroidetes	Cytophagia	Cytophagales	Cyclobacteriaceae	Algoriphagus	NA	91	30.0515	112.556	20.5478	3	-4.01524	0.003	0.00869189
Bacteria	Bacteroidetes	Bacteroidia	Bacteroidales	Porphyromonadaceae	Porphyromonas	NA	29	123.669	120.993	16.1001	474	0.166229	0.474	0.573508
Bacteria	Proteobacteria	Alphaproteobacteria	Rhodobacterales	Rhodobacteraceae	Pseudorhodobacter	NA	147	48.3508	113.576	20.7777	9	-3.13919	0.009	0.0230813
Bacteria	Actinobacteria	Actinobacteria	Actinomycetales	Micrococcaceae	Arthrobacter	alpinus	20	47.6478	111.571	21.7834	18	-2.93451	0.018	0.04288
Bacteria	Proteobacteria	Betaproteobacteria	Burkholderiales	Sutterellaceae	Parasutterella	excrementihominis	227	6.64579	103.609	26.0163	1	-3.72703	0.001	0.00337107
Bacteria	Fusobacteria	Fusobacteriia	Fusobacteriales	Fusobacteriaceae	Fusobacterium	canifelinum	201	13.1936	109.909	21.9864	1	-4.39889	0.001	0.00337107
Bacteria	Firmicutes	Bacilli	Lactobacillales	Lactobacillaceae	Lactobacillus	NA	88	120.223	131.175	8.54556	110	-1.28156	0.11	0.197191
Bacteria	Proteobacteria	Betaproteobacteria	Burkholderiales	Comamonadaceae	Brachymonas	NA	124	3.66328	108.708	21.8125	1	-4.81581	0.001	0.00337107
Bacteria	Firmicutes	Bacilli	Lactobacillales	Lactobacillaceae	Lactobacillus	delbrueckii	67	101.478	118.201	17.9688	161	-0.930638	0.161	0.264712
Bacteria	Proteobacteria	Gammaproteobacteria	Alteromonadales	Shewanellaceae	Shewanella	NA	171	127.488	125.255	11.8557	531	0.188373	0.531	0.61873
Bacteria	Proteobacteria	Gammaproteobacteria	Pseudomonadales	Pseudomonadaceae	Rhizobacter	NA	195	113.413	102.448	20.4774	631	0.535509	0.631	0.686037
Bacteria	Firmicutes	Clostridia	Clostridiales	Ruminococcaceae	Hydrogenoanaerobacterium	NA	130	132.74	131.368	7.00362	526	0.195892	0.526	0.616751
Bacteria	Firmicutes	Erysipelotrichia	Erysipelotrichales	Erysipelotrichaceae	Coprobacillus	NA	50	132.312	129.653	10.0669	537	0.264132	0.537	0.621667
Bacteria	Proteobacteria	Gammaproteobacteria	Xanthomonadales	Xanthomonadaceae	Pseudoxanthomonas	NA	16	59.2095	118.649	17.9261	8	-3.31578	0.008	0.020715
Bacteria	Firmicutes	Negativicutes	Selenomonadales	NA	NA	NA	106	68.8528	125.75	13.4942	1	-4.2164	0.001	0.00337107
Bacteria	Firmicutes	Clostridia	Clostridiales	Clostridiaceae_1	Clostridium_sensu_stricto	perfringens	47	41.2834	129.174	9.64662	1	-9.11104	0.001	0.00337107
Bacteria	Firmicutes	Bacilli	Lactobacillales	Enterococcaceae	Enterococcus	NA	98	80.9864	126.768	12.2366	1	-3.74138	0.001	0.00337107
Bacteria	Firmicutes	Negativicutes	Selenomonadales	Veillonellaceae	Veillonella	dispar	49	68.5016	113.568	20.1504	41	-2.23651	0.041	0.0886129
Bacteria	Actinobacteria	Actinobacteria	Actinomycetales	Nocardiaceae	Rhodococcus	coprophilus	157	35.744	99.7705	24.0515	20	-2.66206	0.02	0.0466087
Bacteria	Firmicutes	Negativicutes	Selenomonadales	Veillonellaceae	Veillonella	parvula	140	91.115	105.722	23.1594	241	-0.630728	0.241	0.351978
Bacteria	Firmicutes	Clostridia	Clostridiales	Clostridiaceae_1	Clostridium_sensu_stricto	subterminale	56	19.9204	111.136	21.7604	1	-4.19184	0.001	0.00337107
Bacteria	Firmicutes	Clostridia	Clostridiales	Lachnospiraceae	Pseudobutyrivibrio	NA	111	37.4484	128.213	11.1978	1	-8.10554	0.001	0.00337107
Bacteria	Firmicutes	Clostridia	Clostridiales	Lachnospiraceae	Mobilitalea	NA	187	114.904	131.539	7.92851	32	-2.09809	0.032	0.0711701
Bacteria	Bacteroidetes	Sphingobacteriia	Sphingobacteriales	Chitinophagaceae	Taibaiella	NA	65	61.0313	111.311	20.2787	19	-2.47944	0.019	0.0450619
Bacteria	Proteobacteria	Betaproteobacteria	Burkholderiales	Oxalobacteraceae	Duganella	NA	24	135.494	114.693	21.0436	894	0.98845	0.894	0.907545
Bacteria	Spirochaetes	Spirochaetia	Spirochaetales	NA	NA	NA	78	88.2425	128.172	9.68357	1	-4.12339	0.001	0.00337107
Bacteria	Armatimonadetes	Armatimonadetes_gp2	NA	NA	NA	NA	125	7.51321	126.763	12.6137	1	-9.45395	0.001	0.00337107
Bacteria	Firmicutes	Clostridia	Clostridiales	Peptococcaceae_1	Desulfonispora	NA	77	117.454	127.821	11.0591	183	-0.937374	0.183	0.2928
Bacteria	Proteobacteria	Gammaproteobacteria	Enterobacteriales	Enterobacteriaceae	Yersinia	NA	151	95.8901	112.34	20.2132	190	-0.813812	0.19	0.300413
Bacteria	Proteobacteria	Deltaproteobacteria	Myxococcales	NA	NA	NA	74	132.017	115.268	17.5703	851	0.95324	0.851	0.875501
Bacteria	Proteobacteria	Gammaproteobacteria	Cardiobacteriales	Cardiobacteriaceae	NA	NA	288	1.59068e-10	104.873	23.1292	1	-4.53421	0.001	0.00337107
Bacteria	Proteobacteria	Gammaproteobacteria	Aeromonadales	Succinivibrionaceae	NA	NA	25	60.3695	124.298	13.4919	2	-4.73828	0.002	0.00626901
Bacteria	Actinobacteria	Actinobacteria	Coriobacteriales	Coriobacteriaceae	Senegalimassilia	NA	94	36.4223	127.367	9.50674	1	-9.5663	0.001	0.00337107
Bacteria	Firmicutes	Clostridia	Clostridiales	Ruminococcaceae	Subdoligranulum	NA	127	66.4087	129.701	6.3688	1	-9.93793	0.001	0.00337107
Bacteria	Firmicutes	Erysipelotrichia	Erysipelotrichales	Erysipelotrichaceae	Allobaculum	NA	104	97.2625	114.795	19.9251	188	-0.879901	0.188	0.29813
Bacteria	Fusobacteria	Fusobacteriia	Fusobacteriales	Leptotrichiaceae	Sneathia	NA	11	45.9623	109.65	22.9248	16	-2.77811	0.016	0.0384574
Bacteria	Firmicutes	Clostridia	Clostridiales	Peptococcaceae_1	NA	NA	99	129.12	130.803	8.83994	365	-0.190394	0.365	0.47601
Bacteria	Firmicutes	Clostridia	Clostridiales	Ruminococcaceae	Acetanaerobacterium	NA	52	126.089	130.522	9.14711	278	-0.484637	0.278	0.388042
Bacteria	Bacteroidetes	Bacteroidia	Bacteroidales	Porphyromonadaceae	Tannerella	forsythia	197	19.4501	113.675	19.9583	1	-4.72107	0.001	0.00337107
Bacteria	Firmicutes	Clostridia	Clostridiales	Ruminococcaceae	Intestinimonas	butyriciproducens	115	1.69776e-10	105.901	23.7883	1	-4.4518	0.001	0.00337107
Bacteria	Bacteroidetes	Bacteroidia	Bacteroidales	Porphyromonadaceae	Butyricimonas	faecihominis	214	1.64199e-10	102.388	25.4611	1	-4.02135	0.001	0.00337107
Bacteria	Fusobacteria	Fusobacteriia	Fusobacteriales	Leptotrichiaceae	NA	NA	59	3.49005	102.543	24.3261	1	-4.07187	0.001	0.00337107
Bacteria	Firmicutes	Bacilli	Lactobacillales	Leuconostocaceae	Weissella	NA	38	117.654	117.962	17.7746	385	-0.0173665	0.385	0.491333
Bacteria	Firmicutes	Clostridia	Clostridiales	Peptococcaceae_1	Peptococcus	NA	82	116.994	129.646	7.5968	59	-1.66539	0.059	0.116265
Bacteria	Proteobacteria	Alphaproteobacteria	Rhodobacterales	Rhodobacteraceae	Gemmobacter	NA	64	69.6598	115.178	20.2697	43	-2.24562	0.043	0.0914603
Bacteria	Firmicutes	Clostridia	Clostridiales	Clostridiaceae_1	Clostridium_sensu_stricto	bornimense	200	97.2024	107.541	23.4451	258	-0.440971	0.258	0.368768
Bacteria	Firmicutes	Negativicutes	Selenomonadales	Veillonellaceae	Megasphaera	NA	63	55.4505	132.267	8.34975	1	-9.19981	0.001	0.00337107
Bacteria	Bacteroidetes	Cytophagia	Cytophagales	Cytophagaceae	Spirosoma	NA	99	96.9528	83.4852	23.3515	591	0.576736	0.591	0.666897
Bacteria	Proteobacteria	Deltaproteobacteria	Desulfovibrionales	Desulfovibrionaceae	Desulfocurvus	NA	25	65.4855	128.938	11.5988	1	-5.47057	0.001	0.00337107
Bacteria	Bacteroidetes	Sphingobacteriia	Sphingobacteriales	Chitinophagaceae	NA	NA	64	100.588	113.134	19.9629	226	-0.628473	0.226	0.339317
Bacteria	Firmicutes	Negativicutes	Selenomonadales	Veillonellaceae	Schwartzia	NA	69	106.551	121.129	16.35	167	-0.891651	0.167	0.272073
Bacteria	Actinobacteria	Actinobacteria	Coriobacteriales	Coriobacteriaceae	Paraeggerthella	hongkongensis	97	11.3119	114.308	20.4568	1	-5.03483	0.001	0.00337107
Bacteria	Firmicutes	Bacilli	Lactobacillales	Lactobacillaceae	Lactobacillus	hayakitensis	273	6.64114	120.519	17.5275	1	-6.49707	0.001	0.00337107
Bacteria	Firmicutes	Clostridia	Clostridiales	Peptostreptococcaceae	Terrisporobacter	NA	73	69.1348	129.946	8.83218	1	-6.88522	0.001	0.00337107
Bacteria	Bacteroidetes	Flavobacteriia	Flavobacteriales	Flavobacteriaceae	Mariniflexile	NA	211	2.78197	111.827	21.8434	1	-4.99213	0.001	0.00337107
Bacteria	Actinobacteria	Actinobacteria	Bifidobacteriales	Bifidobacteriaceae	NA	NA	99	13.3163	109.43	19.3929	1	-4.95615	0.001	0.00337107
Bacteria	Bacteroidetes	Cytophagia	Cytophagales	Cytophagaceae	Leadbetterella	NA	64	40.5662	112.428	20.9148	7	-3.43591	0.007	0.0185743
Bacteria	Proteobacteria	Gammaproteobacteria	Pseudomonadales	Moraxellaceae	Enhydrobacter	NA	33	59.532	117.693	17.9712	7	-3.23632	0.007	0.0185743
Bacteria	Actinobacteria	Actinobacteria	Coriobacteriales	Coriobacteriaceae	Paraeggerthella	NA	64	95.5181	110.636	20.8281	230	-0.725833	0.23	0.342444
Bacteria	Firmicutes	Clostridia	Clostridiales	Clostridiales_Incertae_Sedis_XIII	NA	NA	67	137.279	131.151	7.49489	783	0.817612	0.783	0.814928
Bacteria	Firmicutes	Clostridia	Clostridiales	Catabacteriaceae	Catabacter	hongkongensis	11	16.1807	107.925	22.9163	2	-4.00343	0.002	0.00626901
Bacteria	Firmicutes	Clostridia	Clostridiales	Lachnospiraceae	Cellulosilyticum	NA	62	56.7046	127.301	10.8874	1	-6.48421	0.001	0.00337107
Bacteria	Firmicutes	Bacilli	Lactobacillales	Carnobacteriaceae	Granulicatella	adiacens	152	71.8035	110.254	19.0362	46	-2.01986	0.046	0.0951969
Bacteria	Proteobacteria	Alphaproteobacteria	Rhizobiales	Hyphomicrobiaceae	Devosia	limi	54	1.62491e-10	108.497	23.6636	1	-4.58498	0.001	0.00337107
Bacteria	Firmicutes	Clostridia	Clostridiales	Ruminococcaceae	Papillibacter	NA	120	125.138	126.239	12.2847	408	-0.0896503	0.408	0.51215
Bacteria	Proteobacteria	Alphaproteobacteria	Sphingomonadales	Sphingomonadaceae	Sphingomonas	jaspsi	145	111.943	118.102	18.9731	296	-0.324602	0.296	0.404735
Bacteria	Actinobacteria	Actinobacteria	Actinomycetales	Propionibacteriaceae	Propionibacterium	freudenreichii	116	93.782	101.465	25.8415	308	-0.297301	0.308	0.419005
Bacteria	Proteobacteria	Betaproteobacteria	Burkholderiales	Comamonadaceae	Variovorax	NA	198	120.233	119.842	17.1615	406	0.0227579	0.406	0.510836
Bacteria	Bacteroidetes	Bacteroidia	Bacteroidales	NA	NA	NA	158	135.544	132.451	4.87409	706	0.634596	0.706	0.752318
Bacteria	Actinobacteria	Actinobacteria	Actinomycetales	Micrococcaceae	Arthrobacter	psychrolactophilus	105	106.71	114.99	19.8961	278	-0.416147	0.278	0.388042
Bacteria	Firmicutes	Bacilli	Bacillales	Bacillales_Incertae_Sedis_XI	Gemella	NA	161	111.801	126.697	12.8273	131	-1.16126	0.131	0.222908
Bacteria	Proteobacteria	Gammaproteobacteria	Xanthomonadales	Xanthomonadaceae	Dokdonella	NA	17	51.6074	107.666	23.6787	35	-2.36747	0.035	0.0765714
Bacteria	Proteobacteria	Betaproteobacteria	Burkholderiales	Comamonadaceae	Rhodoferax	NA	95	105.071	118.433	17.9291	202	-0.745298	0.202	0.313832
Bacteria	Proteobacteria	Betaproteobacteria	Burkholderiales	Oxalobacteraceae	Duganella	zoogloeoides	52	115.748	96.9839	27.1969	698	0.689921	0.698	0.749756
Bacteria	Firmicutes	Erysipelotrichia	Erysipelotrichales	Erysipelotrichaceae	Faecalicoccus	NA	44	136.05	125.831	12.9947	757	0.786391	0.757	0.795084
Bacteria	Proteobacteria	Gammaproteobacteria	Cardiobacteriales	Cardiobacteriaceae	Suttonella	NA	108	19.741	121.586	16.1541	1	-6.30461	0.001	0.00337107
Bacteria	Firmicutes	Clostridia	Clostridiales	Peptostreptococcaceae	Romboutsia	NA	126	78.9098	128.776	9.9213	1	-5.02618	0.001	0.00337107
Bacteria	Firmicutes	Clostridia	Clostridiales	Lachnospiraceae	Hungatella	NA	32	112.85	124.372	13.6383	209	-0.844804	0.209	0.321908
Bacteria	Bacteroidetes	Bacteroidia	Bacteroidales	Porphyromonadaceae	Tannerella	NA	107	91.1562	96.7901	24.62	311	-0.228834	0.311	0.420949
Bacteria	Proteobacteria	Alphaproteobacteria	Rhodobacterales	Rhodobacteraceae	NA	NA	86	132.493	129.109	9.068	610	0.373212	0.61	0.67
Bacteria	Firmicutes	Clostridia	Clostridiales	Ruminococcaceae	Acetivibrio	NA	145	118.021	130.632	9.03449	109	-1.3959	0.109	0.196054
Bacteria	Bacteroidetes	Bacteroidia	Bacteroidales	Porphyromonadaceae	Parabacteroides	merdae	61	80.9759	126.961	10.8276	1	-4.24704	0.001	0.00337107
Bacteria	Firmicutes	Clostridia	Clostridiales	Lachnospiraceae	Lachnobacterium	NA	85	136.592	130.299	9.64467	723	0.652473	0.723	0.765866
Bacteria	Proteobacteria	Alphaproteobacteria	Sphingomonadales	Sphingomonadaceae	Sphingomonas	NA	87	140.235	123.64	14.2495	921	1.16463	0.921	0.929672
Bacteria	Proteobacteria	Alphaproteobacteria	Sphingomonadales	Sphingomonadaceae	NA	NA	66	134.168	119.058	16.1944	829	0.933054	0.829	0.859466
Bacteria	Fusobacteria	Fusobacteriia	Fusobacteriales	Fusobacteriaceae	Cetobacterium	NA	105	14.3599	76.1015	31.7085	33	-1.94716	0.033	0.0730909
Bacteria	Proteobacteria	Epsilonproteobacteria	Campylobacterales	Helicobacteraceae	Helicobacter	NA	102	100.259	127.362	11.4698	21	-2.36299	0.021	0.0487273
Bacteria	Proteobacteria	Gammaproteobacteria	Xanthomonadales	Xanthomonadaceae	Arenimonas	NA	97	97.6791	114.261	20.7951	199	-0.797382	0.199	0.31007
Bacteria	Firmicutes	Clostridia	Clostridiales	Lachnospiraceae	Howardella	NA	113	132.457	128.208	10.7219	595	0.396226	0.595	0.667197
Bacteria	Firmicutes	Negativicutes	Selenomonadales	Acidaminococcaceae	NA	NA	18	7.08612	120.514	16.8914	1	-6.71511	0.001	0.00337107
Bacteria	Firmicutes	Bacilli	Lactobacillales	Streptococcaceae	Streptococcus	anginosus	116	100.462	101.404	26.2444	369	-0.0358912	0.369	0.477739
Bacteria	Firmicutes	Clostridia	Clostridiales	Clostridiaceae_1	Clostridium_sensu_stricto	disporicum	127	22.3282	126.778	11.5596	1	-9.03579	0.001	0.00337107
Bacteria	Cyanobacteria/Chloroplast	Chloroplast	Chloroplast	Chlorophyta	NA	NA	55	113.083	113.661	20.6073	380	-0.0280489	0.38	0.487273
Bacteria	Acidobacteria	Acidobacteria_Gp4	Blastocatella	NA	NA	NA	132	113.04	95.0184	22.3861	770	0.805021	0.77	0.802957
Bacteria	Firmicutes	Clostridia	Clostridiales	Clostridiales_Incertae_Sedis_XI	Tissierella	NA	65	31.832	104.154	23.1533	7	-3.12363	0.007	0.0185743
Bacteria	Firmicutes	Bacilli	Bacillales	NA	NA	NA	46	133.603	127.922	11.1195	640	0.51089	0.64	0.694413
Bacteria	Firmicutes	Clostridia	Clostridiales	Clostridiaceae_4	Geosporobacter	NA	133	17.2082	120.248	17.699	1	-5.82179	0.001	0.00337107
Bacteria	Proteobacteria	Betaproteobacteria	Burkholderiales	Sutterellaceae	Parasutterella	NA	130	81.4396	128.322	7.39812	1	-6.33701	0.001	0.00337107
Bacteria	Firmicutes	Bacilli	Lactobacillales	Enterococcaceae	Vagococcus	NA	66	117.97	116.331	18.092	426	0.0906254	0.426	0.52612
Bacteria	Proteobacteria	Gammaproteobacteria	Xanthomonadales	Xanthomonadaceae	Lysobacter	NA	33	53.071	121.992	16.163	3	-4.26412	0.003	0.00869189
Bacteria	Actinobacteria	Actinobacteria	Actinomycetales	Nocardioidaceae	Marmoricola	NA	11	92.3191	76.0382	21.6608	688	0.751628	0.688	0.741988
Bacteria	Proteobacteria	Gammaproteobacteria	Oceanospirillales	Halomonadaceae	Halomonas	meridiana	174	110.072	120.148	16.502	235	-0.610617	0.235	0.345617
Bacteria	Bacteroidetes	Cytophagia	Cytophagales	Cytophagaceae	Dyadobacter	NA	162	102.715	112.089	19.9294	260	-0.470375	0.26	0.370638
Bacteria	Proteobacteria	Gammaproteobacteria	Pseudomonadales	Pseudomonadaceae	Cellvibrio	NA	103	105.741	123.926	15.077	120	-1.20613	0.12	0.210196
Bacteria	Bacteroidetes	Bacteroidia	Bacteroidales	Bacteroidaceae	Bacteroides	vulgatus	46	74.3044	126.969	10.1331	1	-5.19728	0.001	0.00337107
Bacteria	Firmicutes	Bacilli	Lactobacillales	Lactobacillaceae	Lactobacillus	equi	149	4.38164	118.824	17.6805	1	-6.47283	0.001	0.00337107
Bacteria	Firmicutes	Clostridia	Clostridiales	Clostridiaceae_1	NA	NA	34	122.648	121.862	15.6038	422	0.0503374	0.422	0.523621
Bacteria	Verrucomicrobia	Verrucomicrobiae	Verrucomicrobiales	Verrucomicrobiaceae	Luteolibacter	NA	26	37.4457	117.873	18.1464	1	-4.43215	0.001	0.00337107
Bacteria	Firmicutes	Clostridia	Clostridiales	Ruminococcaceae	Gemmiger	NA	15	76.1765	114.339	20.07	58	-1.90146	0.058	0.115141
Bacteria	Bacteroidetes	Sphingobacteriia	Sphingobacteriales	Chitinophagaceae	Flavisolibacter	NA	32	120.762	114.959	18.4447	509	0.314614	0.509	0.606276
Bacteria	Proteobacteria	Betaproteobacteria	Burkholderiales	Sutterellaceae	Sutterella	wadsworthensis	198	43.2683	118.197	16.5475	1	-4.52812	0.001	0.00337107
Bacteria	Proteobacteria	Alphaproteobacteria	Rhodobacterales	Rhodobacteraceae	Paracoccus	NA	81	96.2356	124.4	13.8926	45	-2.02729	0.045	0.0942188
Bacteria	Proteobacteria	Betaproteobacteria	Burkholderiales	Burkholderiales_incertae_sedis	NA	NA	97	120.643	115.8	19.4087	516	0.249509	0.516	0.611559
Bacteria	Proteobacteria	Betaproteobacteria	Neisseriales	Neisseriaceae	Eikenella	corrodens	293	27.1206	101.752	24.0505	13	-3.10312	0.013	0.0322593
Bacteria	Proteobacteria	Gammaproteobacteria	Pseudomonadales	Moraxellaceae	Psychrobacter	NA	76	97.1898	124.423	13.723	50	-1.98447	0.05	0.100752
Bacteria	Proteobacteria	Betaproteobacteria	Burkholderiales	Alcaligenaceae	NA	NA	140	66.58	116.244	20.132	32	-2.46693	0.032	0.0711701
Bacteria	Proteobacteria	Alphaproteobacteria	Sphingomonadales	Sphingomonadaceae	Novosphingobium	NA	70	122.081	105.802	20.3099	763	0.801559	0.763	0.797209
Bacteria	Firmicutes	Bacilli	Lactobacillales	Carnobacteriaceae	Granulicatella	NA	24	110.08	117.794	18.0972	287	-0.426279	0.287	0.398528
Bacteria	Bacteroidetes	Sphingobacteriia	Sphingobacteriales	Chitinophagaceae	Cnuella	NA	90	107.112	101.504	20.1652	501	0.278129	0.501	0.598076
Bacteria	Proteobacteria	Alphaproteobacteria	Alphaproteobacteria_incertae_sedis	Rhizomicrobium	NA	NA	54	103.169	88.9168	23.9084	605	0.596134	0.605	0.67
Bacteria	Candidatus_Saccharibacteria	NA	NA	NA	NA	NA	143	128.226	131.022	6.01112	296	-0.465123	0.296	0.404735
Bacteria	Proteobacteria	Deltaproteobacteria	Myxococcales	Polyangiaceae	NA	NA	10	104.915	87.1816	22.53	727	0.787091	0.727	0.768584
Bacteria	Proteobacteria	Gammaproteobacteria	Legionellales	Coxiellaceae	Diplorickettsia	NA	99	113.513	99.2155	20.7439	703	0.689212	0.703	0.752112
Bacteria	Synergistetes	Synergistia	Synergistales	Synergistaceae	Jonquetella	NA	175	29.6213	115.376	19.4775	3	-4.40276	0.003	0.00869189
Bacteria	Proteobacteria	Alphaproteobacteria	Sphingomonadales	Sphingomonadaceae	Sphingobium	NA	203	90.425	111.084	22.6768	179	-0.911014	0.179	0.287257
Bacteria	Proteobacteria	Alphaproteobacteria	Rhizobiales	Brucellaceae	Pseudochrobactrum	NA	20	23.8497	116.68	18.4306	1	-5.03674	0.001	0.00337107
Bacteria	Firmicutes	Bacilli	Lactobacillales	Carnobacteriaceae	Jeotgalibaca	NA	103	102.95	119.791	17.1477	149	-0.982133	0.149	0.249575
Bacteria	Firmicutes	Clostridia	Clostridiales	Clostridiaceae_1	Clostridium_sensu_stricto	baratii	44	53.4919	127.969	10.5143	1	-7.08346	0.001	0.00337107
Bacteria	Elusimicrobia	Endomicrobia	Candidatus_Endomicrobium	NA	NA	NA	201	48.0054	127.933	11.5762	1	-6.90449	0.001	0.00337107
Bacteria	Actinobacteria	Actinobacteria	Coriobacteriales	Coriobacteriaceae	Adlercreutzia	equolifaciens	60	2.02075	107.264	23.2508	1	-4.52642	0.001	0.00337107
Bacteria	Bacteroidetes	Bacteroidia	Bacteroidales	Porphyromonadaceae	Barnesiella	NA	80	108.75	128.769	8.47712	20	-2.36159	0.02	0.0466087
Bacteria	Proteobacteria	Gammaproteobacteria	Enterobacteriales	Enterobacteriaceae	Serratia	NA	87	118.569	107.78	22.7067	608	0.475166	0.608	0.67
Bacteria	Bacteroidetes	Sphingobacteriia	Sphingobacteriales	Chitinophagaceae	Parafilimonas	NA	198	103.691	97.3979	24.1953	481	0.260112	0.481	0.579362
Bacteria	Proteobacteria	Gammaproteobacteria	Cardiobacteriales	Cardiobacteriaceae	Cardiobacterium	NA	128	59.1512	121.003	16.9335	8	-3.65262	0.008	0.020715
Bacteria	Synergistetes	Synergistia	Synergistales	Synergistaceae	Fretibacterium	NA	18	44.2297	121.866	16.775	3	-4.62806	0.003	0.00869189
Bacteria	Firmicutes	Clostridia	Clostridiales	Ruminococcaceae	NA	NA	190	120.305	132.356	4.15854	8	-2.8979	0.008	0.020715
Bacteria	Firmicutes	Erysipelotrichia	Erysipelotrichales	Erysipelotrichaceae	Bulleidia	NA	21	117.517	124.767	14.323	268	-0.506215	0.268	0.379018
Bacteria	Actinobacteria	Actinobacteria	Actinomycetales	Microbacteriaceae	Microbacterium	NA	71	115.965	119.543	17.3315	333	-0.206472	0.333	0.444
Bacteria	Firmicutes	Bacilli	Lactobacillales	Aerococcaceae	Abiotrophia	NA	92	103.875	120.394	17.5701	168	-0.940168	0.168	0.272873
Bacteria	Proteobacteria	Gammaproteobacteria	Xanthomonadales	Xanthomonadaceae	Luteimonas	NA	61	119.248	121.338	16.2526	373	-0.128578	0.373	0.481754
Bacteria	Firmicutes	Negativicutes	Selenomonadales	Acidaminococcaceae	Phascolarctobacterium	NA	166	102.29	130.787	5.09092	1	-5.59745	0.001	0.00337107
Bacteria	Fusobacteria	Fusobacteriia	Fusobacteriales	Fusobacteriaceae	Fusobacterium	varium	16	58.5813	118.547	19.215	16	-3.12078	0.016	0.0384574
Bacteria	Gemmatimonadetes	Gemmatimonadetes	Gemmatimonadales	Gemmatimonadaceae	Gemmatimonas	NA	18	112.796	111.372	18.8478	427	0.0755358	0.427	0.526143
Bacteria	Proteobacteria	Betaproteobacteria	Neisseriales	Neisseriaceae	Kingella	NA	24	92.2097	117.493	19.2061	113	-1.3164	0.113	0.201223
Bacteria	Proteobacteria	Alphaproteobacteria	Sphingomonadales	Erythrobacteraceae	Altererythrobacter	NA	68	136.456	120.631	17.1461	847	0.92299	0.847	0.874744
Bacteria	Bacteroidetes	Flavobacteriia	Flavobacteriales	Flavobacteriaceae	Myroides	NA	63	118.635	106.357	23.7752	599	0.51645	0.599	0.667493
Bacteria	Actinobacteria	Actinobacteria	Actinomycetales	Sanguibacteraceae	Sanguibacter	NA	17	56.4746	109.552	22.657	40	-2.34264	0.04	0.0868016
Bacteria	Firmicutes	Bacilli	Lactobacillales	Streptococcaceae	Streptococcus	salivarius	132	57.5347	123.459	14.5677	1	-4.52534	0.001	0.00337107
Bacteria	Proteobacteria	Alphaproteobacteria	Rhodospirillales	Rhodospirillaceae	NA	NA	67	87.0713	124.114	15.0324	26	-2.46421	0.026	0.0593021
Bacteria	Actinobacteria	Actinobacteria	Actinomycetales	Propionibacteriaceae	Luteococcus	NA	59	116.067	118.258	18.1735	357	-0.120595	0.357	0.469
Bacteria	Firmicutes	Clostridia	Clostridiales	Ruminococcaceae	Ruminococcus	flavefaciens	235	95.5771	114.886	18.8129	153	-1.02636	0.153	0.254683
Bacteria	Actinobacteria	Actinobacteria	Acidimicrobiales	Iamiaceae	Aquihabitans	NA	110	93.9614	107.217	23.408	236	-0.566297	0.236	0.345617
Bacteria	Actinobacteria	Actinobacteria	Actinomycetales	NA	NA	NA	25	129.565	117.614	17.9059	705	0.667413	0.705	0.752318
Bacteria	Bacteroidetes	Bacteroidia	Bacteroidales	Prevotellaceae	Prevotella	copri	70	70.2725	129.053	9.40906	1	-6.24726	0.001	0.00337107
Bacteria	Bacteroidetes	Flavobacteriia	Flavobacteriales	Cryomorphaceae	Salinirepens	NA	116	22.0506	100.204	24.3264	7	-3.21271	0.007	0.0185743
Bacteria	Bacteroidetes	Cytophagia	Cytophagales	Cytophagaceae	Hymenobacter	NA	26	126.681	125.93	13.544	443	0.0554493	0.443	0.543359
Bacteria	Verrucomicrobia	Opitutae	Puniceicoccales	Puniceicoccaceae	Coraliomargarita	NA	35	95.5376	126.211	12.5049	24	-2.4529	0.024	0.0554483
Bacteria	Proteobacteria	Betaproteobacteria	Burkholderiales	Comamonadaceae	NA	NA	150	88.0302	121.187	16.7553	51	-1.97887	0.051	0.102382
Bacteria	Bacteroidetes	Bacteroidia	Bacteroidales	Bacteroidaceae	Bacteroides	fragilis	138	106.768	125.916	12.0468	72	-1.58949	0.072	0.139321
Bacteria	Actinobacteria	Actinobacteria	Solirubrobacterales	Solirubrobacteraceae	Solirubrobacter	NA	12	110.653	94.4695	21.3401	717	0.758381	0.717	0.761014
Bacteria	Bacteroidetes	Sphingobacteriia	Sphingobacteriales	Sphingobacteriaceae	NA	NA	66	114.767	124.555	15.1131	214	-0.64764	0.214	0.325864
Bacteria	Proteobacteria	Gammaproteobacteria	Pseudomonadales	Moraxellaceae	Enhydrobacter	aerosaccus	14	126.192	114.824	20.7063	663	0.549014	0.663	0.716468
Bacteria	Firmicutes	Clostridia	Clostridiales	Lachnospiraceae	NA	NA	181	130.413	131.928	4.82962	364	-0.31376	0.364	0.475863
Bacteria	Proteobacteria	Gammaproteobacteria	Enterobacteriales	Enterobacteriaceae	Moellerella	NA	12	63.5219	114.124	19.9443	30	-2.53715	0.03	0.0672803
Bacteria	Firmicutes	Clostridia	Clostridiales	Clostridiales_Incertae_Sedis_XII	NA	NA	23	124.274	122.363	15.0828	469	0.126687	0.469	0.570032
Bacteria	Bacteroidetes	Sphingobacteriia	Sphingobacteriales	Chitinophagaceae	Terrimonas	NA	100	87.6767	116.939	18.4304	81	-1.5877	0.081	0.152873
Bacteria	Actinobacteria	Actinobacteria	Actinomycetales	Corynebacteriaceae	NA	NA	28	1.62841e-10	108.755	22.7573	1	-4.77888	0.001	0.00337107
Bacteria	Proteobacteria	Gammaproteobacteria	Enterobacteriales	Enterobacteriaceae	Citrobacter	NA	81	123.821	130.407	8.42451	206	-0.781798	0.206	0.319121
Bacteria	Proteobacteria	Alphaproteobacteria	Rhizobiales	Hyphomicrobiaceae	Devosia	NA	103	54.1882	117.703	19.2275	8	-3.30336	0.008	0.020715
Bacteria	Bacteroidetes	Bacteroidia	Bacteroidales	Bacteroidaceae	Bacteroides	pyogenes	237	16.2704	105.512	24.5422	3	-3.63625	0.003	0.00869189
Bacteria	Proteobacteria	Alphaproteobacteria	Rhodospirillales	Acetobacteraceae	NA	NA	56	124.34	108.374	19.7371	758	0.808963	0.758	0.795084
Bacteria	Bacteroidetes	Bacteroidia	Bacteroidales	Porphyromonadaceae	Parabacteroides	distasonis	46	111.566	127.328	10.4383	78	-1.50998	0.078	0.148783
Bacteria	Actinobacteria	Actinobacteria	Actinomycetales	Microbacteriaceae	NA	NA	76	116.611	123.068	15.5489	273	-0.415271	0.273	0.385074
Bacteria	Proteobacteria	Deltaproteobacteria	NA	NA	NA	NA	91	131.265	131.09	7.51596	459	0.0232966	0.459	0.559145
Bacteria	Firmicutes	Bacilli	Bacillales	Staphylococcaceae	Staphylococcus	vitulinus	236	8.13287	107.676	24.1874	1	-4.11548	0.001	0.00337107
Bacteria	Proteobacteria	Gammaproteobacteria	Pseudomonadales	Moraxellaceae	Moraxella	NA	60	119.66	118.626	18.6529	423	0.0553841	0.423	0.523621
Bacteria	Actinobacteria	Actinobacteria	Actinomycetales	Nakamurellaceae	Nakamurella	NA	123	82.2927	107.849	22.8994	149	-1.11602	0.149	0.249575
NA	NA	NA	NA	NA	NA	NA	16	84.1248	119.668	16.992	48	-2.09174	0.048	0.0974545
Bacteria	Firmicutes	Negativicutes	Selenomonadales	Veillonellaceae	Dialister	NA	96	60.5514	127.478	8.76877	1	-7.63241	0.001	0.00337107
Bacteria	Proteobacteria	Deltaproteobacteria	Myxococcales	Cystobacteraceae	Anaeromyxobacter	NA	19	86.1532	114.215	20.2207	95	-1.38776	0.095	0.174983
Bacteria	Firmicutes	Bacilli	Lactobacillales	Streptococcaceae	Streptococcus	parasanguinis	63	1.7575e-10	109.62	22.0425	1	-4.97314	0.001	0.00337107
Bacteria	Proteobacteria	Betaproteobacteria	Burkholderiales	Alcaligenaceae	Pusillimonas	NA	113	67.3875	109.985	22.2822	59	-1.91175	0.059	0.116265
Bacteria	Firmicutes	Negativicutes	Selenomonadales	Veillonellaceae	Selenomonas	NA	99	116.94	118.539	17.7066	345	-0.0902922	0.345	0.456593
Bacteria	Proteobacteria	Gammaproteobacteria	Enterobacteriales	Enterobacteriaceae	Pluralibacter	NA	40	76.9321	124.309	13.4858	4	-3.51307	0.004	0.0112251
Bacteria	Firmicutes	Clostridia	Clostridiales	Eubacteriaceae	Anaerofustis	NA	39	132.82	129.291	10.3832	554	0.339824	0.554	0.637219
Bacteria	Firmicutes	Bacilli	Lactobacillales	NA	NA	NA	19	128.964	122.562	15.3186	583	0.417892	0.583	0.662051
Bacteria	Deferribacteres	Deferribacteres	Deferribacterales	Deferribacteraceae	Mucispirillum	NA	145	100.988	114.307	20.3804	209	-0.653522	0.209	0.321908
Bacteria	Firmicutes	Negativicutes	Selenomonadales	Acidaminococcaceae	Succiniclasticum	NA	187	76.2818	107.284	20.553	102	-1.50841	0.102	0.185329
Bacteria	Firmicutes	Clostridia	Clostridiales	Syntrophomonadaceae	Pelospora	NA	105	111.345	127.426	11.7604	104	-1.3674	0.104	0.188324
Bacteria	Proteobacteria	Gammaproteobacteria	Enterobacteriales	Enterobacteriaceae	Plesiomonas	shigelloides	97	39.513	111.324	20.5909	1	-3.48751	0.001	0.00337107
Bacteria	Bacteroidetes	Bacteroidia	Bacteroidales	Bacteroidaceae	Bacteroides	xylanisolvens	60	58.3356	126.673	10.9157	1	-6.26052	0.001	0.00337107
Bacteria	Actinobacteria	Actinobacteria	Acidimicrobiales	Iamiaceae	NA	NA	98	106.852	105.266	22.4287	406	0.0707457	0.406	0.510836
Bacteria	Proteobacteria	Betaproteobacteria	Burkholderiales	Comamonadaceae	Ottowia	NA	90	88.1151	118.418	18.5592	74	-1.63278	0.074	0.142676
Bacteria	Bacteroidetes	Bacteroidia	Bacteroidales	Prevotellaceae	Alloprevotella	NA	117	109.19	133.258	6.58033	2	-3.65749	0.002	0.00626901
Bacteria	Actinobacteria	Actinobacteria	Acidimicrobiales	NA	NA	NA	13	127.663	108.288	22.0799	851	0.877483	0.851	0.875501
Bacteria	Actinobacteria	Actinobacteria	Actinomycetales	Propionibacteriaceae	Tessaracoccus	NA	68	38.9428	120.943	16.1064	1	-5.09115	0.001	0.00337107
Bacteria	Proteobacteria	Alphaproteobacteria	Sphingomonadales	Sphingomonadaceae	Sphingorhabdus	NA	24	124.031	113.25	19.8847	619	0.542217	0.619	0.675731
Bacteria	Firmicutes	Clostridia	Clostridiales	Eubacteriaceae	Acetobacterium	NA	114	102.812	110.431	21.8368	290	-0.348921	0.29	0.399589
Bacteria	Firmicutes	Clostridia	Clostridiales	Clostridiaceae_1	Clostridium_sensu_stricto	paraputrificum	116	21.8175	126.794	12.3455	1	-8.50323	0.001	0.00337107
Bacteria	Proteobacteria	Alphaproteobacteria	NA	NA	NA	NA	156	128.413	131.665	5.62807	252	-0.577731	0.252	0.364075
Bacteria	Bacteroidetes	Sphingobacteriia	Sphingobacteriales	Chitinophagaceae	Flavitalea	NA	66	131.099	108.724	22.0706	910	1.0138	0.91	0.920302
Bacteria	Verrucomicrobia	Verrucomicrobiae	Verrucomicrobiales	Verrucomicrobiaceae	Akkermansia	muciniphila	153	109.868	116.18	18.9338	309	-0.333357	0.309	0.419301
Bacteria	Actinobacteria	Actinobacteria	Actinomycetales	Propionibacteriaceae	NA	NA	17	114.934	122.542	15.9317	268	-0.477506	0.268	0.379018
Bacteria	Firmicutes	Clostridia	Clostridiales	Lachnospiraceae	Clostridium_XlVa	NA	141	140.066	131.531	6.36515	929	1.34082	0.929	0.934229
Bacteria	Acidobacteria	Acidobacteria_Gp4	Gp4	NA	NA	NA	131	120.748	112.176	20.6306	577	0.415487	0.577	0.658026
Bacteria	Actinobacteria	Actinobacteria	Coriobacteriales	Coriobacteriaceae	Adlercreutzia	NA	34	109.832	124.514	13.4454	141	-1.09201	0.141	0.239165
Bacteria	Firmicutes	Bacilli	Lactobacillales	Aerococcaceae	Aerococcus	NA	68	97.3826	119.541	17.7432	126	-1.24885	0.126	0.217858
Bacteria	Fibrobacteres	Fibrobacteria	Fibrobacterales	Fibrobacteraceae	Fibrobacter	NA	116	127.613	131.955	6.83014	255	-0.635626	0.255	0.367419
Bacteria	Proteobacteria	Betaproteobacteria	Burkholderiales	Alcaligenaceae	Paenalcaligenes	NA	59	117.298	111.323	21.2981	514	0.280553	0.514	0.610874
Bacteria	Firmicutes	Clostridia	Clostridiales	Clostridiales_Incertae_Sedis_XI	Parvimonas	micra	13	108.452	113.044	20.9079	329	-0.219658	0.329	0.441965
Bacteria	Firmicutes	Clostridia	Clostridiales	NA	NA	NA	177	98.782	131.125	4.69542	1	-6.88817	0.001	0.00337107
Bacteria	Proteobacteria	Betaproteobacteria	Neisseriales	Neisseriaceae	Conchiformibius	NA	101	116.914	106.423	23.9744	574	0.437609	0.574	0.657143
Bacteria	Actinobacteria	Actinobacteria	Actinomycetales	Propionibacteriaceae	Microlunatus	NA	144	97.5081	99.377	22.8929	377	-0.0816371	0.377	0.484585
Bacteria	Proteobacteria	Alphaproteobacteria	Rhodospirillales	Reyranella	NA	NA	13	117.239	113.496	20.6271	455	0.181475	0.455	0.555535
Bacteria	Firmicutes	Clostridia	Clostridiales	Ruminococcaceae	Anaerotruncus	NA	159	103.415	129.922	5.67947	1	-4.66724	0.001	0.00337107
Bacteria	Firmicutes	Clostridia	Clostridiales	Clostridiales_Incertae_Sedis_IV	Mahella	NA	239	94.6431	113.176	20.3018	176	-0.912857	0.176	0.283291
Bacteria	Bacteroidetes	Sphingobacteriia	Sphingobacteriales	Saprospiraceae	Phaeodactylibacter	NA	242	1.63268e-10	107.837	23.6265	1	-4.56424	0.001	0.00337107
Bacteria	Bacteroidetes	Bacteroidia	Bacteroidales	Bacteroidaceae	Bacteroides	caccae	38	19.8907	118.301	18.4422	1	-5.33617	0.001	0.00337107
Bacteria	Actinobacteria	Actinobacteria	Coriobacteriales	Coriobacteriaceae	Parvibacter	NA	156	107.143	127.278	12.4908	80	-1.612	0.08	0.151519
Bacteria	Bacteroidetes	Cytophagia	Cytophagales	Chryseolinea	NA	NA	142	121.109	112.294	21.3332	575	0.413211	0.575	0.657143
Bacteria	Tenericutes	Mollicutes	NA	NA	NA	NA	187	118.478	125.867	13.7709	242	-0.53661	0.242	0.352478
Bacteria	Bacteroidetes	Bacteroidia	Bacteroidales	Bacteroidaceae	Bacteroides	dorei	123	79.1554	126.397	11.7756	1	-4.0118	0.001	0.00337107
Bacteria	Firmicutes	Clostridia	Clostridiales	Lachnospiraceae	Blautia	hansenii	208	18.8138	122.153	15.449	1	-6.68902	0.001	0.00337107
Bacteria	Proteobacteria	Alphaproteobacteria	Caulobacterales	Caulobacteraceae	Phenylobacterium	NA	158	103.499	106.168	22.0458	355	-0.121086	0.355	0.467518
Bacteria	Proteobacteria	Epsilonproteobacteria	Campylobacterales	Campylobacteraceae	Campylobacter	troglodytis	114	1.76689e-10	112.128	21.9518	1	-5.10793	0.001	0.00337107
Bacteria	Proteobacteria	Alphaproteobacteria	Sphingomonadales	Sphingomonadaceae	Sphingopyxis	NA	29	114.937	118.1	18.2802	343	-0.173007	0.343	0.455069
Bacteria	Actinobacteria	Actinobacteria	Actinomycetales	Dermabacteraceae	Brachybacterium	NA	112	121.192	111.103	22.2269	579	0.453902	0.579	0.658904
Bacteria	Bacteroidetes	Bacteroidia	Bacteroidales	Rikenellaceae	Alistipes	onderdonkii	27	37.2624	110.61	21.7682	3	-3.36947	0.003	0.00869189
Bacteria	Firmicutes	Clostridia	Clostridiales	Peptostreptococcaceae	Proteocatella	NA	237	1.51544e-10	100.883	24.9255	1	-4.04739	0.001	0.00337107
Bacteria	Firmicutes	Erysipelotrichia	Erysipelotrichales	Erysipelotrichaceae	Clostridium_XVIII	ramosum	48	107.755	125.316	12.9029	99	-1.36096	0.099	0.18049
Bacteria	Firmicutes	Clostridia	Clostridiales	Clostridiales_Incertae_Sedis_XI	Parvimonas	NA	16	96.6242	118.532	17.7219	124	-1.23619	0.124	0.215792
Bacteria	Firmicutes	Bacilli	Lactobacillales	Lactobacillaceae	Lactobacillus	reuteri	92	100.81	125.691	12.6994	43	-1.95919	0.043	0.0914603
Bacteria	Proteobacteria	Betaproteobacteria	Burkholderiales	Comamonadaceae	Pelomonas	NA	65	110.324	108.394	22.8399	422	0.0845039	0.422	0.523621
Bacteria	Firmicutes	Clostridia	Clostridiales	Lachnospiraceae	Robinsoniella	NA	11	120.77	114.709	20.3804	523	0.297409	0.523	0.616105
Bacteria	Proteobacteria	Gammaproteobacteria	Pasteurellales	Pasteurellaceae	NA	NA	87	84.9295	123.477	15.0636	28	-2.55895	0.028	0.0630588
Bacteria	Firmicutes	Clostridia	Clostridiales	Ruminococcaceae	Clostridium_IV	NA	164	122.707	131.451	5.12931	48	-1.70467	0.048	0.0974545
Bacteria	Proteobacteria	Deltaproteobacteria	Desulfobacterales	Desulfobulbaceae	Desulfobulbus	NA	106	79.2447	108.322	23.5913	126	-1.23252	0.126	0.217858
Bacteria	Actinobacteria	Actinobacteria	Bifidobacteriales	Bifidobacteriaceae	Parascardovia	NA	228	73.546	109.938	23.8346	91	-1.52685	0.091	0.168775
Bacteria	Firmicutes	Clostridia	Clostridiales	Lachnospiraceae	Oribacterium	NA	103	64.4839	131.274	6.799	1	-9.82348	0.001	0.00337107
Bacteria	Proteobacteria	Deltaproteobacteria	Bdellovibrionales	Bdellovibrionaceae	Bdellovibrio	NA	143	96.1656	83.7419	21.3653	619	0.581485	0.619	0.675731
Bacteria	Firmicutes	Clostridia	Clostridiales	Lachnospiraceae	Lachnospira	NA	118	119.557	117.373	19.6711	437	0.111012	0.437	0.537229
Bacteria	Bacteroidetes	Bacteroidia	Bacteroidales	Porphyromonadaceae	Parabacteroides	NA	154	124.367	131.781	5.75336	113	-1.28855	0.113	0.201223
Bacteria	Proteobacteria	Gammaproteobacteria	Pasteurellales	Pasteurellaceae	Actinobacillus	NA	21	46.5322	116.404	19.011	3	-3.67532	0.003	0.00869189
Bacteria	Proteobacteria	Gammaproteobacteria	Pseudomonadales	Moraxellaceae	Acinetobacter	NA	93	137.016	124.681	14.2931	808	0.862979	0.808	0.839318
Bacteria	Firmicutes	Bacilli	Bacillales	Planococcaceae	Sporosarcina	NA	95	64.504	102.596	22.6843	82	-1.67923	0.082	0.154218
Bacteria	Bacteroidetes	Bacteroidia	Bacteroidales	Bacteroidaceae	Bacteroides	massiliensis	136	66.3626	127.837	11.3942	1	-5.39523	0.001	0.00337107
Bacteria	Proteobacteria	Betaproteobacteria	Burkholderiales	NA	NA	NA	120	100.215	129.915	7.14755	1	-4.15525	0.001	0.00337107
Bacteria	Bacteroidetes	Cytophagia	Cytophagales	Cytophagaceae	Persicitalea	NA	238	1.65003e-10	109.336	20.4832	1	-5.33784	0.001	0.00337107
Bacteria	Proteobacteria	Deltaproteobacteria	Desulfovibrionales	Desulfovibrionaceae	NA	NA	120	139.146	132.007	6.01067	896	1.18769	0.896	0.907856
Bacteria	Bacteroidetes	Bacteroidia	Bacteroidales	Bacteroidaceae	Bacteroides	thetaiotaomicron	60	110.166	129	9.40976	44	-2.00154	0.044	0.0928504
Bacteria	Parcubacteria	NA	NA	NA	NA	NA	15	104.903	92.4294	18.5539	653	0.672287	0.653	0.707087
Bacteria	Proteobacteria	Alphaproteobacteria	Rhizobiales	Rhizobiaceae	Rhizobium	NA	12	128.785	109.632	22.0061	837	0.870347	0.837	0.866085
Bacteria	Actinobacteria	Actinobacteria	Gaiellales	Gaiellaceae	Gaiella	NA	144	99.7784	111.998	22.0596	224	-0.553922	0.224	0.338208
Bacteria	Actinobacteria	Actinobacteria	NA	NA	NA	NA	26	117.17	119.654	17.8117	368	-0.139484	0.368	0.477598
Bacteria	Firmicutes	Clostridia	Clostridiales	Ruminococcaceae	Oscillibacter	NA	162	83.8273	131.694	4.96127	1	-9.64807	0.001	0.00337107
Bacteria	Actinobacteria	Actinobacteria	Actinomycetales	Nocardioidaceae	Nocardioides	NA	104	125.386	118.927	17.5913	543	0.367121	0.543	0.62591
Bacteria	Proteobacteria	Deltaproteobacteria	Desulfovibrionales	Desulfovibrionaceae	Lawsonia	NA	115	5.44461	109.625	22.5196	1	-4.6262	0.001	0.00337107
Bacteria	Proteobacteria	Gammaproteobacteria	Aeromonadales	Succinivibrionaceae	Anaerobiospirillum	NA	66	109.396	127.514	12.0451	89	-1.50417	0.089	0.165639
Bacteria	Deinococcus-Thermus	Deinococci	Deinococcales	Deinococcaceae	Deinococcus	NA	74	80.0005	109.17	22.7426	123	-1.28258	0.123	0.214749
Bacteria	Firmicutes	Clostridia	Clostridiales	Clostridiaceae_1	Clostridium_sensu_stricto	colicanis	101	65.3077	124.937	14.0732	1	-4.23705	0.001	0.00337107
Bacteria	Actinobacteria	Actinobacteria	Actinomycetales	Microbacteriaceae	Leucobacter	NA	156	73.3114	110.103	22.9224	75	-1.60505	0.075	0.144086
Bacteria	Bacteroidetes	Bacteroidia	Bacteroidales	Bacteroidaceae	Bacteroides	faecis	232	69.0581	119.737	17.087	10	-2.96591	0.01	0.0254028
Bacteria	Acidobacteria	Acidobacteria_Gp16	Gp16	NA	NA	NA	60	114.26	108.733	23.2552	479	0.237658	0.479	0.578252
Bacteria	Firmicutes	Clostridia	Clostridiales	Lachnospiraceae	Marvinbryantia	NA	57	119.709	118.895	19.0864	414	0.042641	0.414	0.517259
Bacteria	Bacteroidetes	Bacteroidia	Bacteroidales	Prevotellaceae	Paraprevotella	NA	160	135.012	131.686	4.91701	732	0.676591	0.732	0.772346
Bacteria	Proteobacteria	NA	NA	NA	NA	NA	150	100.757	131.581	5.88186	1	-5.2404	0.001	0.00337107
Bacteria	Proteobacteria	Alphaproteobacteria	Sphingomonadales	Erythrobacteraceae	Porphyrobacter	NA	146	121.144	109.182	23.946	610	0.499521	0.61	0.67
Bacteria	Firmicutes	Clostridia	Clostridiales	Ruminococcaceae	Faecalibacterium	prausnitzii	39	36.562	122.449	12.4288	1	-6.91032	0.001	0.00337107
