# Supplementary material for: Ecology impacts the decrease of Spirochaetes and Prevotella in the fecal gut microbiota of urban humans
Source: BMC Microbiol. 2021 Oct 11;21:276. doi: 10.1186/s12866-021-02337-5 (PMC8504008; doi:10.1186/s12866-021-02337-5)
Supplement: Supplementary file 1 — Additional file 1: Table S1. Species association with host order clades. Table S2. Phylogenetic relatedness of microbial species. Table S3. Microbial species community association with host phylogenetic groups and location. Table S4. Species association with host subgroups in the Hominidae family. Figure S1. Microbial alpha diversity along host family clades and location. Figure S2. Microbial Chao alpha diversity along host order clades and location. Figure S3. Gut microbiota community variation mainly explained by mammal phylogeny as opposed to location. Figure S4. Microbial Shannon (A) and Chao (B) alpha diversity along hosts grouped by genus with humans further segregated by location and for Africans, adult versus children cohort. [file 12866_2021_2337_MOESM1_ESM.zip › Table S4 - TAXA_multipatt_Hominidea.xls]

## Sheet: Table S4 - TAXA_multipatt_Homin
Host group				Multipatt statistics				Microbiome taxa annotations
Homo - Africa	Homo - Germany (Kiel-area)	Pan	Pongo	index	stat	p.value	p.adj	Kingdom	Phylum	Class	Order	Family	Genus	Species
1	1	0	0	5	0.977589	9.999e-05	0.00059085	Bacteria	Bacteroidetes	Bacteroidia	Bacteroidales	Bacteroidaceae	Bacteroides	NA
1	1	0	0	5	0.879334	9.999e-05	0.00059085	Bacteria	Proteobacteria	Gammaproteobacteria	Enterobacteriales	Enterobacteriaceae	Escherichia/Shigella	NA
1	0	0	0	1	0.286299	0.169683	0.244013	Bacteria	Firmicutes	Clostridia	Clostridiales	Clostridiaceae_1	Clostridium_sensu_stricto	perfringens
1	0	0	0	1	0.104542	0.881812	0.915619	Bacteria	Fusobacteria	Fusobacteriia	Fusobacteriales	Fusobacteriaceae	Cetobacterium	NA
1	1	1	1	15	0.884736	NA	NA	Bacteria	Firmicutes	Negativicutes	Selenomonadales	Acidaminococcaceae	Phascolarctobacterium	NA
0	1	0	0	2	0.733449	0.00079992	0.00366161	Bacteria	Bacteroidetes	Bacteroidia	Bacteroidales	Bacteroidaceae	Bacteroides	dorei
0	1	0	0	2	0.554137	0.00409959	0.0130624	Bacteria	Bacteroidetes	Bacteroidia	Bacteroidales	Bacteroidaceae	Bacteroides	massiliensis
0	0	1	1	10	0.973358	9.999e-05	0.00059085	Bacteria	Bacteroidetes	NA	NA	NA	NA	NA
0	0	1	1	10	0.946662	9.999e-05	0.00059085	Bacteria	Spirochaetes	Spirochaetia	Spirochaetales	Spirochaetaceae	Treponema	NA
0	0	1	1	10	0.744803	0.00069993	0.00334525	Bacteria	Proteobacteria	Gammaproteobacteria	Aeromonadales	Succinivibrionaceae	Ruminobacter	NA
1	1	0	0	5	0.248343	0.30167	0.382979	Bacteria	Fusobacteria	Fusobacteriia	Fusobacteriales	Fusobacteriaceae	Fusobacterium	NA
0	0	1	1	10	0.867961	9.999e-05	0.00059085	Bacteria	Bacteroidetes	Bacteroidia	Bacteroidales	Rikenellaceae	Anaerocella	NA
0	0	1	1	10	0.728937	0.00069993	0.00334525	Bacteria	Cyanobacteria/Chloroplast	Chloroplast	Chloroplast	Streptophyta	NA	NA
0	1	0	0	2	0.899193	9.999e-05	0.00059085	Bacteria	Bacteroidetes	Bacteroidia	Bacteroidales	Bacteroidaceae	Bacteroides	uniformis
0	0	1	1	10	0.925677	9.999e-05	0.00059085	Bacteria	Bacteroidetes	Bacteroidia	Bacteroidales	Porphyromonadaceae	NA	NA
0	0	1	0	3	0.125211	0.689731	0.747209	Bacteria	Firmicutes	Bacilli	Lactobacillales	Streptococcaceae	Streptococcus	alactolyticus
1	0	1	1	13	0.821144	9.999e-05	0.00059085	Bacteria	Proteobacteria	Gammaproteobacteria	Aeromonadales	Succinivibrionaceae	Succinivibrio	NA
1	1	0	0	5	0.190031	0.659734	0.72773	Bacteria	Firmicutes	Erysipelotrichia	Erysipelotrichales	Erysipelotrichaceae	Turicibacter	sanguinis
1	1	1	1	15	0.922889	NA	NA	Bacteria	Firmicutes	Clostridia	Clostridiales	Clostridiaceae_1	Clostridium_sensu_stricto	NA
0	1	0	1	9	0.678239	0.00609939	0.0178586	Bacteria	Proteobacteria	Gammaproteobacteria	Enterobacteriales	Enterobacteriaceae	Escherichia/Shigella	coli
1	1	0	0	5	0.187729	0.469153	0.554454	Bacteria	Firmicutes	Negativicutes	Selenomonadales	Veillonellaceae	Megamonas	NA
1	1	0	0	5	0.686074	0.00749925	0.0215686	Bacteria	Proteobacteria	Gammaproteobacteria	Enterobacteriales	Enterobacteriaceae	NA	NA
1	1	1	1	15	0.98611	NA	NA	Bacteria	Firmicutes	NA	NA	NA	NA	NA
0	0	1	1	10	0.997758	9.999e-05	0.00059085	Bacteria	Spirochaetes	Spirochaetia	Spirochaetales	Spirochaetaceae	Sphaerochaeta	NA
0	1	0	0	2	0.932902	9.999e-05	0.00059085	Bacteria	Bacteroidetes	Bacteroidia	Bacteroidales	Rikenellaceae	Alistipes	NA
0	1	0	0	2	0.747447	0.00069993	0.00334525	Bacteria	Bacteroidetes	Bacteroidia	Bacteroidales	Rikenellaceae	Alistipes	putredinis
0	1	0	0	2	0.834958	9.999e-05	0.00059085	Bacteria	Firmicutes	Negativicutes	Selenomonadales	Veillonellaceae	Dialister	invisus
1	0	0	0	1	0.19558	0.29707	0.38011	Bacteria	Firmicutes	Clostridia	Clostridiales	Peptostreptococcaceae	NA	NA
0	0	1	1	10	0.870601	9.999e-05	0.00059085	Bacteria	Bacteroidetes	Bacteroidia	Bacteroidales	Prevotellaceae	NA	NA
1	1	1	0	11	0.44007	0.480752	0.564059	Bacteria	Firmicutes	Negativicutes	Selenomonadales	Veillonellaceae	Allisonella	NA
1	1	0	1	12	0.805027	9.999e-05	0.00059085	Bacteria	Firmicutes	Erysipelotrichia	Erysipelotrichales	Erysipelotrichaceae	Turicibacter	NA
0	0	1	0	3	0.651257	0.00869913	0.0239595	Bacteria	Firmicutes	Bacilli	Lactobacillales	Lactobacillaceae	Lactobacillus	NA
1	0	0	0	1	0.404888	0.0545945	0.103762	Bacteria	Firmicutes	Bacilli	Lactobacillales	Enterococcaceae	Enterococcus	NA
0	0	1	0	3	0.876695	0.00019998	0.00106547	Bacteria	Spirochaetes	Spirochaetia	Spirochaetales	NA	NA	NA
1	1	1	1	15	0.980851	NA	NA	Bacteria	Firmicutes	Clostridia	Clostridiales	Ruminococcaceae	Subdoligranulum	NA
1	0	0	0	1	0.381698	0.0807919	0.135347	Bacteria	Firmicutes	Bacilli	Lactobacillales	Leuconostocaceae	Weissella	NA
0	0	0	1	4	0.613767	0.00189981	0.00735046	Bacteria	Firmicutes	Negativicutes	Selenomonadales	Veillonellaceae	Megasphaera	NA
1	1	0	1	12	0.52231	0.040196	0.0847012	Bacteria	Firmicutes	Clostridia	Clostridiales	Peptostreptococcaceae	Terrisporobacter	NA
0	0	0	1	4	0.367108	0.0445955	0.0905847	Bacteria	Firmicutes	Clostridia	Clostridiales	Lachnospiraceae	Cellulosilyticum	NA
1	1	0	0	5	0.702584	0.00789921	0.0221314	Bacteria	Firmicutes	Clostridia	Clostridiales	Peptostreptococcaceae	Romboutsia	NA
1	0	1	1	13	0.97169	9.999e-05	0.00059085	Bacteria	Bacteroidetes	Bacteroidia	Bacteroidales	Prevotellaceae	Prevotella	NA
0	1	0	0	2	0.600999	0.00939906	0.0256697	Bacteria	Bacteroidetes	Bacteroidia	Bacteroidales	Porphyromonadaceae	Parabacteroides	merdae
1	0	0	0	1	0.18006	0.366863	0.449927	Bacteria	Proteobacteria	Epsilonproteobacteria	Campylobacterales	Helicobacteraceae	Helicobacter	NA
1	1	0	0	5	0.132745	0.663134	0.72773	Bacteria	Firmicutes	Clostridia	Clostridiales	Clostridiaceae_1	Clostridium_sensu_stricto	disporicum
0	1	0	0	2	0.715681	0.00139986	0.00575892	Bacteria	Bacteroidetes	Bacteroidia	Bacteroidales	Bacteroidaceae	Bacteroides	vulgatus
1	1	0	0	5	0.604681	0.0175982	0.0414451	Bacteria	Proteobacteria	Betaproteobacteria	Burkholderiales	Sutterellaceae	Sutterella	wadsworthensis
0	0	1	1	10	0.996098	9.999e-05	0.00059085	Bacteria	Candidatus_Saccharibacteria	NA	NA	NA	NA	NA
1	0	0	0	1	0.128037	0.60334	0.685613	Bacteria	Firmicutes	Clostridia	Clostridiales	Clostridiaceae_1	Clostridium_sensu_stricto	baratii
0	1	0	0	2	0.829445	9.999e-05	0.00059085	Bacteria	Bacteroidetes	Bacteroidia	Bacteroidales	Porphyromonadaceae	Barnesiella	NA
1	1	1	1	15	0.994814	NA	NA	Bacteria	Firmicutes	Clostridia	Clostridiales	Ruminococcaceae	NA	NA
0	1	0	0	2	0.799779	9.999e-05	0.00059085	Bacteria	Firmicutes	Bacilli	Lactobacillales	Streptococcaceae	Streptococcus	salivarius
1	0	1	1	13	0.865475	9.999e-05	0.00059085	Bacteria	Bacteroidetes	Bacteroidia	Bacteroidales	Prevotellaceae	Prevotella	copri
1	1	0	0	5	0.563188	0.0288971	0.0621958	Bacteria	Bacteroidetes	Bacteroidia	Bacteroidales	Bacteroidaceae	Bacteroides	fragilis
1	1	0	0	5	0.546954	0.0271973	0.0589274	Bacteria	Proteobacteria	Gammaproteobacteria	Enterobacteriales	Enterobacteriaceae	Citrobacter	NA
0	1	0	0	2	0.733294	0.00209979	0.00784404	Bacteria	Bacteroidetes	Bacteroidia	Bacteroidales	Porphyromonadaceae	Parabacteroides	distasonis
0	0	1	1	10	0.82557	0.00019998	0.00106547	Bacteria	Proteobacteria	Deltaproteobacteria	NA	NA	NA	NA
0	1	0	0	2	0.172722	0.254875	0.338099	Bacteria	Proteobacteria	Gammaproteobacteria	Enterobacteriales	Enterobacteriaceae	Pluralibacter	NA
0	1	0	0	2	0.673591	0.00409959	0.0130624	Bacteria	Bacteroidetes	Bacteroidia	Bacteroidales	Bacteroidaceae	Bacteroides	xylanisolvens
0	1	1	1	14	0.842155	9.999e-05	0.00059085	Bacteria	Proteobacteria	Alphaproteobacteria	NA	NA	NA	NA
0	1	0	0	2	0.635693	0.00559944	0.0168502	Bacteria	Verrucomicrobia	Verrucomicrobiae	Verrucomicrobiales	Verrucomicrobiaceae	Akkermansia	muciniphila
1	1	1	0	11	0.862061	0.0009999	0.0043329	Bacteria	Firmicutes	Clostridia	Clostridiales	Lachnospiraceae	Clostridium_XlVa	NA
0	0	1	1	10	0.91709	9.999e-05	0.00059085	Bacteria	Fibrobacteres	Fibrobacteria	Fibrobacterales	Fibrobacteraceae	Fibrobacter	NA
1	1	1	0	11	0.942577	0.00029997	0.00157242	Bacteria	Proteobacteria	Betaproteobacteria	Burkholderiales	Sutterellaceae	Parasutterella	NA
1	1	0	0	5	0.64336	0.0177982	0.0416145	Bacteria	Proteobacteria	Betaproteobacteria	Burkholderiales	Sutterellaceae	Sutterella	NA
1	1	0	0	5	0.209888	0.411159	0.498607	Bacteria	Bacteroidetes	Bacteroidia	Bacteroidales	Bacteroidaceae	Bacteroides	caccae
0	1	0	0	2	0.537648	0.0131987	0.0345933	Bacteria	Bacteroidetes	Bacteroidia	Bacteroidales	Rikenellaceae	Alistipes	onderdonkii
1	1	0	0	5	0.363536	0.127887	0.193318	Bacteria	Firmicutes	Erysipelotrichia	Erysipelotrichales	Erysipelotrichaceae	Clostridium_XVIII	ramosum
0	0	1	0	3	0.185506	0.133787	0.201299	Bacteria	Firmicutes	Bacilli	Lactobacillales	Lactobacillaceae	Lactobacillus	reuteri
0	0	0	1	4	0.995598	9.999e-05	0.00059085	Bacteria	Proteobacteria	Gammaproteobacteria	Pasteurellales	Pasteurellaceae	NA	NA
0	1	0	0	2	0.627596	0.00289971	0.00961639	Bacteria	Bacteroidetes	Bacteroidia	Bacteroidales	Bacteroidaceae	Bacteroides	cellulosilyticus
0	1	1	1	14	0.968927	9.999e-05	0.00059085	Bacteria	Firmicutes	Clostridia	Clostridiales	Ruminococcaceae	Clostridium_IV	NA
0	0	1	1	10	0.951861	9.999e-05	0.00059085	Bacteria	Firmicutes	Clostridia	Clostridiales	Lachnospiraceae	Oribacterium	NA
1	1	1	1	15	0.926618	NA	NA	Bacteria	Bacteroidetes	Bacteroidia	Bacteroidales	Porphyromonadaceae	Parabacteroides	NA
1	0	1	0	6	0.266145	0.361464	0.444984	Bacteria	Proteobacteria	Gammaproteobacteria	Pasteurellales	Pasteurellaceae	Actinobacillus	NA
1	0	0	0	1	0.221766	0.276872	0.3585	Bacteria	Proteobacteria	Gammaproteobacteria	Pseudomonadales	Moraxellaceae	Acinetobacter	NA
0	0	1	1	10	0.919909	9.999e-05	0.00059085	Bacteria	Proteobacteria	Betaproteobacteria	Burkholderiales	NA	NA	NA
0	0	1	1	10	0.967107	9.999e-05	0.00059085	Bacteria	Proteobacteria	Deltaproteobacteria	Desulfovibrionales	Desulfovibrionaceae	NA	NA
1	1	1	1	15	0.996546	NA	NA	Bacteria	Firmicutes	Clostridia	Clostridiales	Ruminococcaceae	Oscillibacter	NA
0	0	1	1	10	0.685176	0.00139986	0.00575892	Bacteria	Proteobacteria	Gammaproteobacteria	Aeromonadales	Succinivibrionaceae	Anaerobiospirillum	NA
0	1	0	0	2	0.3371	0.0476952	0.0947161	Bacteria	Bacteroidetes	Bacteroidia	Bacteroidales	Bacteroidaceae	Bacteroides	faecis
0	1	0	0	2	0.726184	0.00249975	0.00892768	Bacteria	Bacteroidetes	Bacteroidia	Bacteroidales	Bacteroidaceae	Bacteroides	thetaiotaomicron
1	1	1	1	15	0.811554	NA	NA	Bacteria	Bacteroidetes	Bacteroidia	Bacteroidales	Prevotellaceae	Paraprevotella	NA
1	1	1	0	11	0.789455	0.00249975	0.00892768	Bacteria	Firmicutes	Clostridia	Clostridiales	Ruminococcaceae	Faecalibacterium	prausnitzii
1	1	1	1	15	0.987857	NA	NA	Bacteria	Firmicutes	Clostridia	Clostridiales	NA	NA	NA
1	1	0	0	5	0.831484	0.00279972	0.00957799	Bacteria	Firmicutes	Bacilli	Lactobacillales	Streptococcaceae	Streptococcus	NA
1	1	1	1	15	0.948683	NA	NA	Bacteria	Firmicutes	Erysipelotrichia	Erysipelotrichales	Erysipelotrichaceae	NA	NA
1	1	1	1	15	0.792203	NA	NA	Bacteria	Firmicutes	Negativicutes	Selenomonadales	Veillonellaceae	Dialister	NA
1	1	1	1	15	0.994814	NA	NA	Bacteria	Firmicutes	Clostridia	Clostridiales	Ruminococcaceae	Faecalibacterium	NA
0	1	0	0	2	0.238312	0.216478	0.296858	Bacteria	Proteobacteria	Gammaproteobacteria	Pseudomonadales	Pseudomonadaceae	Pseudomonas	NA
0	0	0	1	4	0.525285	0.0146985	0.0373205	Bacteria	Spirochaetes	Spirochaetia	Spirochaetales	Brachyspiraceae	Brachyspira	NA
0	0	0	1	4	0.877955	9.999e-05	0.00059085	Bacteria	Proteobacteria	Epsilonproteobacteria	Campylobacterales	Campylobacteraceae	Campylobacter	NA
0	1	0	0	2	0.394329	0.0224978	0.0500806	Bacteria	Firmicutes	Negativicutes	Selenomonadales	Acidaminococcaceae	Acidaminococcus	NA
1	1	1	1	15	0.674665	NA	NA	Bacteria	Actinobacteria	Actinobacteria	Coriobacteriales	Coriobacteriaceae	Olsenella	NA
1	0	0	0	1	0.209083	0.288071	0.37152	Bacteria	Proteobacteria	Gammaproteobacteria	Pasteurellales	Pasteurellaceae	Aggregatibacter	NA
0	0	1	1	10	0.855652	9.999e-05	0.00059085	Bacteria	Firmicutes	Negativicutes	Selenomonadales	Veillonellaceae	Anaerovibrio	NA
1	1	0	0	5	0.733106	0.00229977	0.00839804	Bacteria	Bacteroidetes	Bacteroidia	Bacteroidales	Rikenellaceae	Alistipes	shahii
0	0	1	1	10	0.858133	9.999e-05	0.00059085	Bacteria	Lentisphaerae	Oligosphaeria	Oligosphaerales	Oligosphaeraceae	Oligosphaera	NA
0	0	0	1	4	0.355993	0.0348965	0.0746142	Bacteria	Bacteroidetes	Flavobacteriia	Flavobacteriales	Flavobacteriaceae	NA	NA
0	1	0	0	2	0.493335	0.0183982	0.04271	Bacteria	Firmicutes	Clostridia	Clostridiales	Lachnospiraceae	Roseburia	intestinalis
1	1	1	1	15	0.998274	NA	NA	Bacteria	Firmicutes	Clostridia	Clostridiales	Lachnospiraceae	NA	NA
0	1	1	1	14	0.681703	0.0138986	0.0358232	Bacteria	Firmicutes	Erysipelotrichia	Erysipelotrichales	Erysipelotrichaceae	Clostridium_XVIII	NA
1	0	0	0	1	0.165295	0.40146	0.490505	Bacteria	Bacteroidetes	Flavobacteriia	Flavobacteriales	Flavobacteriaceae	Flavobacterium	NA
0	1	0	0	2	0.551653	0.00269973	0.00943454	Bacteria	Firmicutes	Bacilli	Lactobacillales	Streptococcaceae	Lactococcus	lactis
0	0	1	1	10	0.910002	9.999e-05	0.00059085	Bacteria	Firmicutes	Clostridia	NA	NA	NA	NA
1	1	1	1	15	0.892497	NA	NA	Bacteria	Firmicutes	Clostridia	Clostridiales	Lachnospiraceae	Eisenbergiella	NA
0	1	1	1	14	0.853911	9.999e-05	0.00059085	Bacteria	Firmicutes	Clostridia	Clostridiales	Ruminococcaceae	Flavonifractor	NA
0	1	0	0	2	0.230145	0.235576	0.320345	Bacteria	Bacteroidetes	Bacteroidia	Bacteroidales	Bacteroidaceae	Bacteroides	salyersiae
0	1	0	0	2	0.706476	0.0019998	0.00764629	Bacteria	Bacteroidetes	Bacteroidia	Bacteroidales	Rikenellaceae	Alistipes	finegoldii
1	0	1	1	13	0.841503	9.999e-05	0.00059085	Bacteria	Firmicutes	Erysipelotrichia	Erysipelotrichales	Erysipelotrichaceae	Solobacterium	NA
0	0	0	1	4	0.843159	9.999e-05	0.00059085	Bacteria	Bacteroidetes	Bacteroidia	Bacteroidales	Bacteroidales_incertae_sedis	Phocaeicola	NA
0	1	0	0	2	0.467896	0.0236976	0.0520387	Bacteria	Verrucomicrobia	Verrucomicrobiae	Verrucomicrobiales	Verrucomicrobiaceae	Akkermansia	NA
0	1	0	0	2	0.584792	0.0119988	0.0322282	Bacteria	Bacteroidetes	Bacteroidia	Bacteroidales	Bacteroidaceae	Bacteroides	ovatus
1	0	0	0	1	0.104542	0.868813	0.915619	Bacteria	Proteobacteria	Gammaproteobacteria	Enterobacteriales	Enterobacteriaceae	Proteus	NA
0	1	1	0	8	0.182725	0.664734	0.72773	Bacteria	Bacteroidetes	Bacteroidia	Bacteroidales	Marinilabiliaceae	NA	NA
1	0	0	0	1	0.104542	0.875412	0.915619	Bacteria	Bacteroidetes	Flavobacteriia	Flavobacteriales	Flavobacteriaceae	Chryseobacterium	NA
0	1	0	1	9	0.819632	0.00049995	0.00257911	Bacteria	Firmicutes	Clostridia	Clostridiales	Lachnospiraceae	Anaerostipes	hadrus
0	0	1	0	3	0.594889	0.00289971	0.00961639	Bacteria	Firmicutes	Bacilli	Lactobacillales	Lactobacillaceae	Lactobacillus	acidophilus
1	0	0	0	1	0.19558	0.309969	0.391984	Bacteria	Proteobacteria	Gammaproteobacteria	Pasteurellales	Pasteurellaceae	Aggregatibacter	aphrophilus
0	1	0	0	2	0.259362	0.079992	0.135347	Bacteria	Bacteroidetes	Bacteroidia	Bacteroidales	Bacteroidaceae	Bacteroides	clarus
0	1	0	0	2	0.810803	0.00109989	0.00464239	Bacteria	Proteobacteria	Deltaproteobacteria	Desulfovibrionales	Desulfovibrionaceae	Bilophila	NA
1	1	0	0	5	0.771177	0.0009999	0.0043329	Bacteria	Bacteroidetes	Bacteroidia	Bacteroidales	Porphyromonadaceae	Odoribacter	NA
0	1	0	0	2	0.736614	0.00019998	0.00106547	Bacteria	Firmicutes	Clostridia	Clostridiales	Ruminococcaceae	Flavonifractor	plautii
0	0	1	1	10	0.519026	0.0159984	0.03939	Bacteria	Tenericutes	Mollicutes	Anaeroplasmatales	Anaeroplasmataceae	Anaeroplasma	NA
0	0	1	1	10	0.759193	0.00179982	0.00704749	Bacteria	Bacteroidetes	Bacteroidia	Bacteroidales	Rikenellaceae	Rikenella	NA
1	1	1	1	15	0.935875	NA	NA	Bacteria	Firmicutes	Clostridia	Clostridiales	Ruminococcaceae	Anaerotruncus	NA
0	0	1	0	3	0.780737	9.999e-05	0.00059085	Bacteria	Bacteroidetes	Bacteroidia	Bacteroidales	Porphyromonadaceae	Macellibacteroides	NA
1	0	1	1	13	0.883282	9.999e-05	0.00059085	Bacteria	Bacteroidetes	Bacteroidia	Bacteroidales	Prevotellaceae	Alloprevotella	NA
1	0	0	0	1	0.26653	0.194581	0.273761	Bacteria	Proteobacteria	Gammaproteobacteria	Aeromonadales	Aeromonadaceae	Aeromonas	NA
0	0	1	1	10	0.723747	0.00019998	0.00106547	Bacteria	Lentisphaerae	NA	NA	NA	NA	NA
0	0	1	1	10	0.894216	9.999e-05	0.00059085	Bacteria	Firmicutes	Clostridia	Clostridiales	Christensenellaceae	Christensenella	NA
1	1	1	1	15	0.584277	NA	NA	Bacteria	Bacteroidetes	Bacteroidia	Bacteroidales	Rikenellaceae	NA	NA
1	0	1	0	6	0.266145	0.355364	0.440815	Bacteria	Proteobacteria	Betaproteobacteria	Neisseriales	Neisseriaceae	Neisseria	NA
1	1	1	0	11	0.118678	1	1	Bacteria	Actinobacteria	Actinobacteria	Actinomycetales	Micrococcaceae	Rothia	NA
0	0	0	1	4	0.814714	9.999e-05	0.00059085	Bacteria	Bacteroidetes	Cytophagia	Cytophagales	NA	NA	NA
1	1	0	1	12	0.784193	9.999e-05	0.00059085	Bacteria	Firmicutes	Clostridia	Clostridiales	Lachnospiraceae	Dorea	longicatena
1	0	0	0	1	0.233762	0.248675	0.331227	Bacteria	Firmicutes	Bacilli	Lactobacillales	Streptococcaceae	Lactococcus	garvieae
0	0	1	1	10	0.738007	0.00059994	0.00304657	Bacteria	Firmicutes	Bacilli	NA	NA	NA	NA
0	1	0	0	2	0.550546	0.0221978	0.0497536	Bacteria	Firmicutes	Clostridia	Clostridiales	Lachnospiraceae	Roseburia	inulinivorans
0	0	1	0	3	0.321654	0.0633937	0.111817	Bacteria	Actinobacteria	Actinobacteria	Actinomycetales	Propionibacteriaceae	Propionibacterium	acnes
1	1	0	1	12	0.615502	0.0138986	0.0358232	Bacteria	Firmicutes	Clostridia	Clostridiales	Lachnospiraceae	Roseburia	hominis
0	0	0	1	4	0.910772	9.999e-05	0.00059085	Bacteria	Verrucomicrobia	Opitutae	NA	NA	NA	NA
1	1	0	0	5	0.11496	0.838716	0.896654	Bacteria	Firmicutes	Clostridia	Clostridiales	Clostridiaceae_1	Clostridium_sensu_stricto	tertium
1	0	0	0	1	0.104542	1	1	Bacteria	Firmicutes	Bacilli	Lactobacillales	Lactobacillaceae	Lactobacillus	salivarius
1	0	0	0	1	0.104542	1	1	Bacteria	Proteobacteria	Betaproteobacteria	Burkholderiales	Burkholderiaceae	Lautropia	mirabilis
1	1	0	1	12	0.334288	0.291371	0.374291	Bacteria	Proteobacteria	Deltaproteobacteria	Desulfovibrionales	Desulfovibrionaceae	Desulfovibrio	piger
0	0	0	1	4	0.697908	0.00109989	0.00464239	Bacteria	Tenericutes	Mollicutes	Anaeroplasmatales	Anaeroplasmataceae	Asteroleplasma	NA
1	1	1	1	15	0.972022	NA	NA	Bacteria	Firmicutes	Clostridia	Clostridiales	Ruminococcaceae	Ruminococcus	NA
1	1	0	0	5	0.930629	9.999e-05	0.00059085	Bacteria	Firmicutes	Clostridia	Clostridiales	Lachnospiraceae	Coprococcus	NA
1	1	0	1	12	0.869785	9.999e-05	0.00059085	Bacteria	Actinobacteria	Actinobacteria	Coriobacteriales	Coriobacteriaceae	Collinsella	NA
1	1	0	0	5	0.945403	9.999e-05	0.00059085	Bacteria	Firmicutes	Clostridia	Clostridiales	Lachnospiraceae	Roseburia	NA
1	1	1	1	15	0.572351	NA	NA	Bacteria	Firmicutes	Clostridia	Clostridiales	Eubacteriaceae	Eubacterium	NA
0	0	0	1	4	0.545445	0.00259974	0.00918386	Bacteria	Firmicutes	Negativicutes	Selenomonadales	Veillonellaceae	NA	NA
1	0	0	0	1	0.37608	0.0782922	0.13322	Bacteria	Fusobacteria	Fusobacteriia	Fusobacteriales	Fusobacteriaceae	Fusobacterium	mortiferum
1	1	0	0	5	0.714852	0.00439956	0.0136177	Bacteria	Proteobacteria	Gammaproteobacteria	Pasteurellales	Pasteurellaceae	Haemophilus	parainfluenzae
1	1	1	0	11	0.707107	0.0174983	0.0414451	Bacteria	Firmicutes	Clostridia	Clostridiales	Peptostreptococcaceae	Intestinibacter	NA
0	0	1	1	10	0.491739	0.0419958	0.086934	Bacteria	Proteobacteria	Alphaproteobacteria	Rhodobacterales	Rhodobacteraceae	Ahrensia	NA
0	1	0	0	2	0.846923	9.999e-05	0.00059085	Bacteria	Bacteroidetes	Bacteroidia	Bacteroidales	Porphyromonadaceae	Coprobacter	NA
1	0	0	0	1	0.418167	0.0518948	0.0997977	Bacteria	Proteobacteria	Betaproteobacteria	Burkholderiales	Comamonadaceae	Comamonas	NA
0	1	0	0	2	0.552803	0.019798	0.0453124	Bacteria	Bacteroidetes	Bacteroidia	Bacteroidales	Rikenellaceae	Alistipes	indistinctus
1	1	0	1	12	0.893399	9.999e-05	0.00059085	Bacteria	Firmicutes	Erysipelotrichia	Erysipelotrichales	Erysipelotrichaceae	Holdemanella	NA
1	0	0	0	1	0.467525	0.040396	0.0847012	Bacteria	Lentisphaerae	Lentisphaeria	Victivallales	Victivallaceae	Victivallis	vadensis
0	1	0	0	2	0.452267	0.00849915	0.0236088	Bacteria	Bacteroidetes	Bacteroidia	Bacteroidales	Rikenellaceae	Alistipes	massiliensis
1	0	0	0	1	0.104542	1	1	Bacteria	Proteobacteria	Gammaproteobacteria	Enterobacteriales	Enterobacteriaceae	Morganella	NA
0	0	1	0	3	0.187168	0.122988	0.188542	Bacteria	Proteobacteria	Betaproteobacteria	Burkholderiales	Burkholderiaceae	Burkholderia	NA
1	1	1	0	11	0.668718	0.0415958	0.086658	Bacteria	Proteobacteria	Betaproteobacteria	Burkholderiales	Oxalobacteraceae	Oxalobacter	NA
1	0	1	1	13	0.671615	0.0122988	0.0324968	Bacteria	Elusimicrobia	Elusimicrobia	Elusimicrobiales	Elusimicrobiaceae	Elusimicrobium	NA
0	1	0	0	2	0.213201	0.0424958	0.0874121	Bacteria	Bacteroidetes	Bacteroidia	Bacteroidales	Prevotellaceae	Paraprevotella	xylaniphila
1	1	0	0	5	0.308939	0.463654	0.549954	Bacteria	Bacteroidetes	Bacteroidia	Bacteroidales	Bacteroidaceae	Bacteroides	intestinalis
0	0	1	1	10	0.575972	0.00329967	0.0107239	Bacteria	Lentisphaerae	Lentisphaeria	NA	NA	NA	NA
0	1	0	0	2	0.423163	0.0620938	0.111494	Bacteria	Proteobacteria	Deltaproteobacteria	Desulfovibrionales	Desulfovibrionaceae	Bilophila	wadsworthia
1	0	0	0	1	0.456069	0.0477952	0.0947161	Bacteria	Proteobacteria	Gammaproteobacteria	Enterobacteriales	Enterobacteriaceae	Enterobacter	NA
0	1	0	0	2	0.357595	0.0493951	0.0967072	Bacteria	Firmicutes	Clostridia	Clostridiales	Lachnospiraceae	Roseburia	faecis
1	0	0	0	1	0.19558	0.314669	0.396385	Bacteria	Firmicutes	Negativicutes	Selenomonadales	Veillonellaceae	Megasphaera	elsdenii
1	1	1	1	15	0.896353	NA	NA	Bacteria	Firmicutes	Clostridia	Clostridiales	Ruminococcaceae	Butyricicoccus	NA
0	0	0	1	4	0.685025	0.0009999	0.0043329	Bacteria	Firmicutes	Negativicutes	Selenomonadales	Veillonellaceae	Mitsuokella	NA
0	0	1	0	3	0.265944	0.240276	0.322694	Bacteria	Firmicutes	Bacilli	Bacillales	Staphylococcaceae	Staphylococcus	NA
1	1	1	1	15	0.848934	NA	NA	Bacteria	Firmicutes	Clostridia	Clostridiales	Lachnospiraceae	Clostridium_XlVb	NA
0	1	1	1	14	0.705739	0.00469953	0.0144089	Bacteria	Proteobacteria	Deltaproteobacteria	Desulfovibrionales	Desulfovibrionaceae	Desulfovibrio	NA
0	1	1	0	8	0.513896	0.0217978	0.0495405	Bacteria	Proteobacteria	Gammaproteobacteria	NA	NA	NA	NA
0	1	0	1	9	0.416802	0.0230977	0.0510663	Bacteria	Firmicutes	Clostridia	Clostridiales	Ruminococcaceae	Anaerofilum	NA
1	1	0	0	5	0.209888	0.424758	0.513183	Bacteria	Firmicutes	Erysipelotrichia	Erysipelotrichales	Erysipelotrichaceae	Catenibacterium	mitsuokai
1	0	0	0	1	0.206467	0.324368	0.407025	Bacteria	Firmicutes	Bacilli	Lactobacillales	Lactobacillaceae	Lactobacillus	mucosae
1	0	0	0	1	0.147844	0.491451	0.572479	Bacteria	Proteobacteria	Betaproteobacteria	Burkholderiales	Comamonadaceae	Diaphorobacter	nitroreducens
0	0	1	0	3	0.350438	0.0239976	0.0523438	Bacteria	Firmicutes	Bacilli	Lactobacillales	Lactobacillaceae	Lactobacillus	gorillae
1	0	0	0	1	0.104542	1	1	Bacteria	Proteobacteria	Betaproteobacteria	Burkholderiales	Comamonadaceae	Acidovorax	NA
1	1	0	0	5	0.749657	0.00149985	0.00609314	Bacteria	Proteobacteria	Gammaproteobacteria	Pasteurellales	Pasteurellaceae	Haemophilus	NA
1	0	0	0	1	0.104542	0.874513	0.915619	Bacteria	Firmicutes	Bacilli	Lactobacillales	Enterococcaceae	Enterococcus	faecium
0	1	0	0	2	0.25591	0.140686	0.20878	Bacteria	Bacteroidetes	Bacteroidia	Bacteroidales	Porphyromonadaceae	Barnesiella	intestinihominis
1	1	0	1	12	0.849726	9.999e-05	0.00059085	Bacteria	Firmicutes	Clostridia	Clostridiales	Lachnospiraceae	Fusicatenibacter	NA
0	0	1	1	10	0.73996	0.0069993	0.0203105	Bacteria	Firmicutes	Clostridia	Clostridiales	Lachnospiraceae	Butyrivibrio	NA
0	0	1	1	10	0.738058	0.00079992	0.00366161	Bacteria	Synergistetes	Synergistia	Synergistales	Synergistaceae	Cloacibacillus	NA
0	1	0	0	2	0.261116	0.0351965	0.0747638	Bacteria	Fusobacteria	Fusobacteriia	Fusobacteriales	Fusobacteriaceae	Fusobacterium	nucleatum
1	1	0	1	12	0.741521	0.00309969	0.0101758	Bacteria	Actinobacteria	Actinobacteria	Coriobacteriales	Coriobacteriaceae	Slackia	NA
1	0	0	0	1	0.602767	0.0158984	0.03939	Bacteria	Proteobacteria	Gammaproteobacteria	Enterobacteriales	Enterobacteriaceae	Klebsiella	NA
0	0	1	0	3	0.395912	0.0192981	0.0444814	Bacteria	Firmicutes	Clostridia	Clostridiales	Ruminococcaceae	Anaerobacterium	NA
0	0	1	1	10	0.938778	9.999e-05	0.00059085	Bacteria	Firmicutes	Clostridia	Clostridiales	Ruminococcaceae	Sporobacter	NA
1	1	1	1	15	0.783449	NA	NA	Bacteria	Actinobacteria	Actinobacteria	Coriobacteriales	Coriobacteriaceae	NA	NA
0	1	0	0	2	0.596276	0.00429957	0.0134362	Bacteria	Firmicutes	Clostridia	Clostridiales	Ruminococcaceae	Ethanoligenens	NA
0	1	0	0	2	0.887171	9.999e-05	0.00059085	Bacteria	Firmicutes	Erysipelotrichia	Erysipelotrichales	Erysipelotrichaceae	Holdemania	NA
0	0	0	1	4	0.567673	0.00229977	0.00839804	Bacteria	Verrucomicrobia	NA	NA	NA	NA	NA
0	1	0	0	2	0.351231	0.0806919	0.135347	Bacteria	Bacteroidetes	Bacteroidia	Bacteroidales	Porphyromonadaceae	Odoribacter	splanchnicus
1	1	0	0	5	0.942921	9.999e-05	0.00059085	Bacteria	Firmicutes	Clostridia	Clostridiales	Lachnospiraceae	Blautia	NA
0	0	1	0	3	0.539374	0.00579942	0.0172918	Bacteria	Firmicutes	Clostridia	Clostridiales	Clostridiaceae_4	NA	NA
0	1	0	0	2	0.208697	0.122588	0.188542	Bacteria	Bacteroidetes	Bacteroidia	Bacteroidales	Bacteroidaceae	Bacteroides	coprophilus
0	0	0	1	4	0.55216	0.00289971	0.00961639	Bacteria	Proteobacteria	Betaproteobacteria	NA	NA	NA	NA
1	1	0	0	5	0.209888	0.409259	0.498162	Bacteria	Firmicutes	Bacilli	Lactobacillales	Leuconostocaceae	Leuconostoc	NA
0	0	0	1	4	0.9717	9.999e-05	0.00059085	Bacteria	Synergistetes	Synergistia	Synergistales	Synergistaceae	Pyramidobacter	NA
0	0	0	1	4	0.485776	0.00209979	0.00784404	Bacteria	Bacteroidetes	Bacteroidia	Bacteroidales	Bacteroidaceae	Anaerorhabdus	NA
0	1	0	0	2	0.522233	0.00769923	0.0217587	Bacteria	Firmicutes	Clostridia	Clostridiales	Ruminococcaceae	Clostridium_IV	leptum
0	0	1	0	3	0.361668	0.0586941	0.108384	Bacteria	Proteobacteria	Betaproteobacteria	Burkholderiales	Oxalobacteraceae	Oxalobacter	formigenes
1	1	0	0	5	0.950777	9.999e-05	0.00059085	Bacteria	Firmicutes	Clostridia	Clostridiales	Lachnospiraceae	Ruminococcus2	NA
0	1	0	0	2	0.213201	0.060394	0.110017	Bacteria	Proteobacteria	Gammaproteobacteria	Enterobacteriales	Enterobacteriaceae	Hafnia	NA
1	1	0	0	5	0.203832	0.568343	0.652691	Bacteria	Actinobacteria	Actinobacteria	Bifidobacteriales	Bifidobacteriaceae	Bifidobacterium	NA
0	1	0	0	2	0.647087	0.00159984	0.00634083	Bacteria	Firmicutes	Clostridia	Clostridiales	Clostridiales_Incertae_Sedis_XII	Fusibacter	NA
0	0	1	0	3	0.498633	0.0165983	0.0405599	Bacteria	Actinobacteria	Actinobacteria	Coriobacteriales	Coriobacteriaceae	Gordonibacter	NA
1	0	0	0	1	0.147844	0.484052	0.565888	Bacteria	Proteobacteria	Betaproteobacteria	Burkholderiales	Oxalobacteraceae	Undibacterium	NA
0	1	0	0	2	0.3371	0.0561944	0.104961	Bacteria	Firmicutes	Clostridia	Clostridiales	Lachnospiraceae	Clostridium_XlVa	symbiosum
1	1	0	0	5	0.443553	0.0705929	0.12139	Bacteria	Actinobacteria	Actinobacteria	Actinomycetales	Actinomycetaceae	Actinomyces	NA
0	1	0	0	2	0.609345	0.00159984	0.00634083	Bacteria	Proteobacteria	Gammaproteobacteria	Oceanospirillales	Halomonadaceae	Halomonas	phoceae
0	0	0	1	4	0.213542	0.172183	0.246517	Bacteria	Actinobacteria	Actinobacteria	Actinomycetales	Corynebacteriaceae	Corynebacterium	NA
0	1	1	1	14	0.756252	0.00089991	0.00406209	Bacteria	Firmicutes	Clostridia	Clostridiales	Ruminococcaceae	Intestinimonas	NA
1	1	1	0	11	0.290701	0.847115	0.902664	Bacteria	Firmicutes	Clostridia	Clostridiales	Lachnospiraceae	Blautia	obeum
1	0	0	0	1	0.320845	0.144486	0.212479	Bacteria	Firmicutes	Clostridia	Clostridiales	Ruminococcaceae	Ruminococcus	champanellensis
1	1	0	0	5	0.450159	0.0618938	0.111494	Bacteria	Bacteroidetes	Bacteroidia	Bacteroidales	Porphyromonadaceae	Parabacteroides	goldsteinii
1	0	0	0	1	0.147844	0.475752	0.560216	Bacteria	Firmicutes	Bacilli	Lactobacillales	Enterococcaceae	Enterococcus	gallinarum
0	1	0	0	2	0.299955	0.0575942	0.106961	Bacteria	Firmicutes	Clostridia	Clostridiales	Clostridiales_Incertae_Sedis_XIII	Mogibacterium	NA
0	0	0	1	4	0.57735	0.00069993	0.00334525	Bacteria	Firmicutes	Erysipelotrichia	Erysipelotrichales	Erysipelotrichaceae	Catenisphaera	NA
1	0	0	0	1	0.104542	0.874313	0.915619	Bacteria	Proteobacteria	Gammaproteobacteria	Enterobacteriales	Enterobacteriaceae	Providencia	NA
0	1	0	0	2	0.446008	0.0453955	0.0916368	Bacteria	Actinobacteria	Actinobacteria	Coriobacteriales	Coriobacteriaceae	Eggerthella	lenta
1	1	0	0	5	0.220476	0.533247	0.614557	Bacteria	Firmicutes	Bacilli	Bacillales	Bacillaceae_1	Bacillus	NA
0	1	0	1	9	0.30232	0.10239	0.161537	Bacteria	Bacteroidetes	Bacteroidia	Bacteroidales	Porphyromonadaceae	Porphyromonas	NA
1	1	1	0	11	0.205557	0.989901	1	Bacteria	Proteobacteria	Betaproteobacteria	Burkholderiales	Sutterellaceae	Parasutterella	excrementihominis
0	1	0	0	2	0.522233	0.0059994	0.0177255	Bacteria	Proteobacteria	Gammaproteobacteria	Alteromonadales	Shewanellaceae	Shewanella	NA
0	1	1	1	14	0.861375	9.999e-05	0.00059085	Bacteria	Firmicutes	Clostridia	Clostridiales	Clostridiales_Incertae_Sedis_XIII	Anaerovorax	NA
0	1	0	0	2	0.213201	0.0635936	0.111817	Bacteria	Firmicutes	Negativicutes	Selenomonadales	NA	NA	NA
0	1	0	0	2	0.176627	0.153685	0.22398	Bacteria	Firmicutes	Negativicutes	Selenomonadales	Veillonellaceae	Veillonella	dispar
0	1	0	0	2	0.392153	0.010299	0.027893	Bacteria	Firmicutes	Negativicutes	Selenomonadales	Veillonellaceae	Veillonella	parvula
0	0	1	1	10	0.471405	0.0154985	0.0387461	Bacteria	Firmicutes	Clostridia	Clostridiales	Lachnospiraceae	Mobilitalea	NA
1	1	1	0	11	0.782736	0.00419958	0.0132511	Bacteria	Firmicutes	Clostridia	Clostridiales	Lachnospiraceae	Dorea	NA
0	1	1	0	8	0.199007	0.124088	0.189336	Bacteria	Firmicutes	Clostridia	Clostridiales	Peptococcaceae_1	Desulfonispora	NA
0	0	0	1	4	0.785765	9.999e-05	0.00059085	Bacteria	Proteobacteria	Gammaproteobacteria	Aeromonadales	Succinivibrionaceae	NA	NA
0	1	1	0	8	0.298511	0.0870913	0.143679	Bacteria	Firmicutes	Erysipelotrichia	Erysipelotrichales	Erysipelotrichaceae	Allobaculum	NA
1	1	1	0	11	0.196805	1	1	Bacteria	Firmicutes	Clostridia	Clostridiales	Peptococcaceae_1	NA	NA
1	1	0	1	12	0.445125	0.106589	0.165904	Bacteria	Firmicutes	Clostridia	Clostridiales	Ruminococcaceae	Acetanaerobacterium	NA
0	1	0	0	2	0.44973	0.0139986	0.0358232	Bacteria	Firmicutes	Clostridia	Clostridiales	Ruminococcaceae	Intestinimonas	butyriciproducens
0	1	0	0	2	0.385182	0.0175982	0.0414451	Bacteria	Bacteroidetes	Bacteroidia	Bacteroidales	Porphyromonadaceae	Butyricimonas	faecihominis
0	1	0	0	2	0.3371	0.0637936	0.111817	Bacteria	Firmicutes	Clostridia	Clostridiales	Lachnospiraceae	Clostridium_XlVa	clostridioforme
0	1	0	0	2	0.140742	0.275372	0.357984	Bacteria	Firmicutes	Negativicutes	Selenomonadales	Veillonellaceae	Dialister	pneumosintes
0	0	1	1	10	0.61628	0.00559944	0.0168502	Bacteria	Firmicutes	Clostridia	Clostridiales	Peptococcaceae_1	Peptococcus	NA
1	1	0	0	5	0.199117	0.440556	0.528342	Bacteria	Firmicutes	Bacilli	Lactobacillales	Lactobacillaceae	Lactobacillus	delbrueckii
0	0	1	0	3	0.187317	0.10199	0.161537	Bacteria	Firmicutes	Clostridia	Clostridiales	Clostridiaceae_1	Clostridium_sensu_stricto	bornimense
0	0	1	0	3	0.264906	0.0667933	0.115467	Bacteria	Firmicutes	Negativicutes	Selenomonadales	Veillonellaceae	Schwartzia	NA
1	0	0	0	1	0.104542	0.782222	0.841795	Bacteria	Firmicutes	Negativicutes	Selenomonadales	Veillonellaceae	Mitsuokella	multacida
1	0	0	0	1	0.147844	0.511149	0.593298	Bacteria	Proteobacteria	Gammaproteobacteria	Pseudomonadales	Moraxellaceae	Enhydrobacter	NA
0	1	0	0	2	0.213201	0.060194	0.110017	Bacteria	Actinobacteria	Actinobacteria	Coriobacteriales	Coriobacteriaceae	Paraeggerthella	NA
0	0	0	1	4	0.524707	0.00769923	0.0217587	Bacteria	Firmicutes	Clostridia	Clostridiales	Clostridiales_Incertae_Sedis_XIII	NA	NA
0	1	0	0	2	0.213201	0.0639936	0.111817	Bacteria	Firmicutes	Clostridia	Clostridiales	Catabacteriaceae	Catabacter	hongkongensis
0	1	0	0	2	0.145307	0.188481	0.267495	Bacteria	Firmicutes	Bacilli	Lactobacillales	Carnobacteriaceae	Granulicatella	adiacens
0	1	0	0	2	0.200352	0.108889	0.168519	Bacteria	Firmicutes	Clostridia	Clostridiales	Ruminococcaceae	Papillibacter	NA
0	1	0	0	2	0.3371	0.0513949	0.0994246	Bacteria	Actinobacteria	Actinobacteria	Actinomycetales	Propionibacteriaceae	Propionibacterium	freudenreichii
1	1	0	0	5	0.933096	9.999e-05	0.00059085	Bacteria	Actinobacteria	Actinobacteria	Coriobacteriales	Coriobacteriaceae	Collinsella	aerofaciens
0	0	0	1	4	0.610938	0.00279972	0.00957799	Bacteria	Firmicutes	Clostridia	Clostridiales	Ruminococcaceae	Hydrogenoanaerobacterium	NA
1	0	0	0	1	0.104542	0.868713	0.915619	Bacteria	Proteobacteria	Betaproteobacteria	Burkholderiales	Comamonadaceae	Rhodoferax	NA
0	0	1	0	3	0.298872	0.0823918	0.13732	Bacteria	Firmicutes	Erysipelotrichia	Erysipelotrichales	Erysipelotrichaceae	Faecalicoccus	NA
1	0	0	0	1	0.453342	0.0526947	0.10074	Bacteria	Firmicutes	Bacilli	Lactobacillales	Lactobacillaceae	Lactobacillus	ruminis
0	1	0	0	2	0.294618	0.0627937	0.111817	Bacteria	Firmicutes	Clostridia	Clostridiales	Lachnospiraceae	Hungatella	NA
1	0	1	1	13	0.952818	9.999e-05	0.00059085	Bacteria	Firmicutes	Clostridia	Clostridiales	Catabacteriaceae	Catabacter	NA
0	0	0	1	4	0.357728	0.0551945	0.104292	Bacteria	Firmicutes	Clostridia	Clostridiales	Lachnospiraceae	Lachnobacterium	NA
1	1	0	0	5	0.331862	0.151285	0.221476	Bacteria	Firmicutes	Clostridia	Clostridiales	Lachnospiraceae	Howardella	NA
1	1	0	0	5	0.148413	0.584342	0.668701	Bacteria	Firmicutes	Bacilli	Lactobacillales	Streptococcaceae	Streptococcus	anginosus
1	1	0	0	5	0.281594	0.264474	0.349406	Bacteria	Firmicutes	Clostridia	Clostridiales	Lachnospiraceae	Fusicatenibacter	saccharivorans
0	1	0	0	2	0.205414	0.0974903	0.156853	Bacteria	Firmicutes	Clostridia	Clostridiales	Peptoniphilaceae	Peptoniphilus	NA
0	1	1	1	14	0.269418	0.173383	0.247146	Bacteria	Firmicutes	Bacilli	Bacillales	NA	NA	NA
0	0	0	1	4	0.398093	0.0167983	0.0407422	Bacteria	Firmicutes	Clostridia	Clostridiales	Clostridiaceae_4	Geosporobacter	NA
0	0	1	0	3	0.187317	0.10389	0.163112	Bacteria	Proteobacteria	Gammaproteobacteria	Xanthomonadales	Xanthomonadaceae	Lysobacter	NA
0	1	0	0	2	0.465303	0.0153985	0.0387461	Bacteria	Proteobacteria	Gammaproteobacteria	Oceanospirillales	Halomonadaceae	Halomonas	meridiana
1	1	1	1	15	0.909718	NA	NA	Bacteria	Bacteroidetes	Bacteroidia	Bacteroidales	NA	NA	NA
0	1	1	0	8	0.207116	0.239976	0.322694	Bacteria	Firmicutes	Clostridia	Clostridiales	Clostridiaceae_1	NA	NA
0	1	0	1	9	0.324339	0.0906909	0.148277	Bacteria	Firmicutes	Clostridia	Clostridiales	Ruminococcaceae	Gemmiger	NA
0	1	1	1	14	0.86129	9.999e-05	0.00059085	Bacteria	Firmicutes	Clostridia	Clostridiales	Ruminococcaceae	Pseudoflavonifractor	NA
1	0	0	0	1	0.104542	1	1	Bacteria	Proteobacteria	Betaproteobacteria	Neisseriales	Neisseriaceae	Eikenella	corrodens
1	1	1	0	11	0.619518	0.0907909	0.148277	Bacteria	Actinobacteria	Actinobacteria	Coriobacteriales	Coriobacteriaceae	Eggerthella	NA
1	0	0	0	1	0.19558	0.30117	0.382979	Bacteria	Firmicutes	Clostridia	Clostridiales	Ruminococcaceae	Acetivibrio	NA
0	1	0	0	2	0.36152	0.0489951	0.0965055	Bacteria	Actinobacteria	Actinobacteria	Coriobacteriales	Coriobacteriaceae	Adlercreutzia	equolifaciens
0	1	0	0	2	0.202286	0.0974903	0.156853	Bacteria	Firmicutes	Clostridia	Clostridiales	Clostridiales_Incertae_Sedis_XI	Ezakiella	NA
1	0	1	0	6	0.330017	0.241276	0.322694	Bacteria	Proteobacteria	Betaproteobacteria	Burkholderiales	Sutterellaceae	NA	NA
0	0	1	0	3	0.122954	0.678232	0.737209	Bacteria	Actinobacteria	Actinobacteria	Actinomycetales	Microbacteriaceae	Microbacterium	NA
0	0	1	0	3	0.213829	0.134887	0.202019	Bacteria	Proteobacteria	Gammaproteobacteria	Xanthomonadales	Xanthomonadaceae	Luteimonas	NA
0	0	1	0	3	0.187317	0.10029	0.159776	Bacteria	Proteobacteria	Alphaproteobacteria	Rhodospirillales	Rhodospirillaceae	NA	NA
0	0	1	0	3	0.324443	0.0433957	0.0887018	Bacteria	Firmicutes	Clostridia	Clostridiales	Ruminococcaceae	Ruminococcus	flavefaciens
1	1	0	0	5	0.357426	0.136686	0.203775	Bacteria	Firmicutes	Bacilli	Lactobacillales	Carnobacteriaceae	Granulicatella	NA
0	0	1	0	3	0.115647	0.605939	0.686168	Bacteria	Bacteroidetes	Flavobacteriia	Flavobacteriales	Flavobacteriaceae	Moheibacter	NA
1	0	0	0	1	0.128037	0.59744	0.681292	Bacteria	Proteobacteria	Betaproteobacteria	Burkholderiales	Comamonadaceae	Comamonas	aquatica
1	0	1	0	6	0.415238	0.106689	0.165904	Bacteria	Verrucomicrobia	Opitutae	Puniceicoccales	Puniceicoccaceae	Coraliomargarita	NA
0	0	1	1	10	0.828006	0.00019998	0.00106547	Bacteria	Bacteroidetes	Bacteroidia	Bacteroidales	Porphyromonadaceae	Microbacter	NA
0	0	1	0	3	0.187317	0.09999	0.159776	Bacteria	Bacteroidetes	Sphingobacteriia	Sphingobacteriales	Sphingobacteriaceae	NA	NA
1	1	0	0	5	0.132745	0.662334	0.72773	Bacteria	Proteobacteria	Gammaproteobacteria	Pseudomonadales	Moraxellaceae	Enhydrobacter	aerosaccus
0	1	0	0	2	0.329364	0.0648935	0.112783	Bacteria	Firmicutes	Clostridia	Clostridiales	Clostridiales_Incertae_Sedis_XII	NA	NA
0	1	0	0	2	0.140833	0.274673	0.357984	Bacteria	Bacteroidetes	Bacteroidia	Bacteroidales	Prevotellaceae	Prevotella	timonensis
1	0	0	0	1	0.104542	1	1	Bacteria	Firmicutes	Erysipelotrichia	Erysipelotrichales	Erysipelotrichaceae	Solobacterium	moorei
1	1	0	0	5	0.403727	0.0951905	0.154685	Bacteria	Firmicutes	Bacilli	Lactobacillales	Streptococcaceae	Streptococcus	parasanguinis
1	1	1	1	15	0.848934	NA	NA	Bacteria	Proteobacteria	NA	NA	NA	NA	NA
0	0	0	1	4	0.336115	0.0774923	0.132553	Bacteria	Firmicutes	Clostridia	Clostridiales	Eubacteriaceae	Anaerofustis	NA
1	1	0	0	5	0.0938647	0.879812	0.915619	Bacteria	Firmicutes	Bacilli	Lactobacillales	NA	NA	NA
0	0	1	1	10	0.356348	0.0468953	0.0940801	Bacteria	Firmicutes	Clostridia	Clostridiales	Syntrophomonadaceae	Pelospora	NA
1	1	0	0	5	0.28746	0.267673	0.352202	Bacteria	Actinobacteria	Actinobacteria	Actinomycetales	Micrococcaceae	Rothia	mucilaginosa
1	1	0	0	5	0.248343	0.326267	0.407834	Bacteria	Bacteroidetes	Bacteroidia	Bacteroidales	Rikenellaceae	Alistipes	senegalensis
1	1	0	0	5	0.187729	0.455954	0.542803	Bacteria	Proteobacteria	Gammaproteobacteria	Pasteurellales	Pasteurellaceae	Haemophilus	sputorum
0	1	0	0	2	0.361703	0.050195	0.0976848	Bacteria	Actinobacteria	Actinobacteria	Coriobacteriales	Coriobacteriaceae	Adlercreutzia	NA
0	1	0	0	2	0.201017	0.166583	0.24062	Bacteria	Firmicutes	Bacilli	Lactobacillales	Streptococcaceae	Streptococcus	australis
1	0	0	0	1	0.128037	0.613739	0.692587	Bacteria	Firmicutes	Bacilli	Lactobacillales	Carnobacteriaceae	Granulicatella	elegans
0	0	1	0	3	0.39736	0.0121988	0.0324968	Bacteria	Proteobacteria	Epsilonproteobacteria	Campylobacterales	Campylobacteraceae	Campylobacter	troglodytis
1	1	1	1	15	0.75658	NA	NA	Bacteria	Firmicutes	Clostridia	Clostridiales	Lachnospiraceae	Anaerostipes	NA
0	1	0	0	2	0.165045	0.430657	0.518383	Bacteria	Firmicutes	Clostridia	Clostridiales	Clostridiales_Incertae_Sedis_XI	Parvimonas	NA
1	1	0	0	5	0.132745	0.660034	0.72773	Bacteria	Firmicutes	Clostridia	Clostridiales	Clostridiales_Incertae_Sedis_XI	Parvimonas	micra
0	1	0	0	2	0.225471	0.212579	0.293297	Bacteria	Proteobacteria	Epsilonproteobacteria	Campylobacterales	Campylobacteraceae	Campylobacter	hominis
0	0	1	0	3	0.204363	0.157084	0.227912	Bacteria	Proteobacteria	Betaproteobacteria	Rhodocyclales	Rhodocyclaceae	NA	NA
1	0	0	0	1	0.104542	0.881712	0.915619	Bacteria	Firmicutes	Bacilli	Lactobacillales	Aerococcaceae	Aerococcus	NA
1	0	1	0	6	0.144338	0.80382	0.862183	Bacteria	Synergistetes	Synergistia	Synergistales	Synergistaceae	Cloacibacillus	porcorum
0	1	1	0	8	0.172345	0.193481	0.273397	Bacteria	Actinobacteria	Actinobacteria	Coriobacteriales	Coriobacteriaceae	Enterorhabdus	NA
0	1	0	0	2	0.198172	0.126987	0.192855	Bacteria	Actinobacteria	Actinobacteria	Bifidobacteriales	Bifidobacteriaceae	Bifidobacterium	longum
1	0	0	0	1	0.128037	0.629837	0.708294	Bacteria	Firmicutes	Bacilli	Lactobacillales	Streptococcaceae	Streptococcus	sanguinis
0	1	0	0	2	0.254282	0.0838916	0.139106	Bacteria	Firmicutes	Bacilli	Bacillales	Bacillales_Incertae_Sedis_XI	Gemella	sanguinis
1	1	0	0	5	0.199117	0.443256	0.529625	Bacteria	Spirochaetes	Spirochaetia	Spirochaetales	Brachyspiraceae	Brachyspira	aalborgi
0	1	0	0	2	0.183765	0.212379	0.293297	Bacteria	Actinobacteria	Actinobacteria	Bifidobacteriales	Bifidobacteriaceae	Bifidobacterium	adolescentis
1	1	0	0	5	0.239309	0.350265	0.436154	Bacteria	Actinobacteria	Actinobacteria	Coriobacteriales	Coriobacteriaceae	Gordonibacter	pamelaeae
1	0	0	0	1	0.286299	0.207879	0.29121	Bacteria	Firmicutes	Clostridia	Clostridiales	Lachnospiraceae	Coprococcus	catus
1	1	0	0	5	0.162578	0.517748	0.598819	Bacteria	Actinobacteria	Actinobacteria	Bifidobacteriales	Bifidobacteriaceae	Bifidobacterium	pseudocatenulatum
1	1	0	0	5	0.148413	0.645135	0.720512	Bacteria	Actinobacteria	Actinobacteria	Coriobacteriales	Coriobacteriaceae	Atopobium	NA
1	1	0	0	5	0.302557	0.240876	0.322694	Bacteria	Firmicutes	Erysipelotrichia	Erysipelotrichales	Erysipelotrichaceae	Coprobacillus	NA
0	0	0	1	4	0.361129	0.0605939	0.110017	Bacteria	Bacteroidetes	Bacteroidia	Bacteroidales	Porphyromonadaceae	Porphyromonas	gingivalis
1	1	1	1	15	0.950499	NA	NA	Bacteria	NA	NA	NA	NA	NA	NA
1	0	1	1	13	0.778911	0.00019998	0.00106547	Bacteria	Firmicutes	Erysipelotrichia	Erysipelotrichales	Erysipelotrichaceae	Catenibacterium	NA
1	0	0	0	1	0.437329	0.0555944	0.10444	Bacteria	Bacteroidetes	Bacteroidia	Bacteroidales	Prevotellaceae	Prevotella	stercorea
1	1	0	0	5	0.61908	0.0221978	0.0497536	Bacteria	Firmicutes	Negativicutes	Selenomonadales	Veillonellaceae	Veillonella	NA
1	1	0	0	5	0.788077	0.00079992	0.00366161	Bacteria	Bacteroidetes	Bacteroidia	Bacteroidales	Porphyromonadaceae	Butyricimonas	NA
1	0	0	0	1	0.286299	0.144086	0.212479	Bacteria	Spirochaetes	Spirochaetia	Spirochaetales	Brachyspiraceae	Brachyspira	pilosicoli
1	0	0	0	1	0.890032	9.999e-05	0.00059085	Bacteria	Actinobacteria	Actinobacteria	Coriobacteriales	Coriobacteriaceae	Senegalimassilia	NA
1	0	0	0	1	0.209083	0.274073	0.357984	Bacteria	Proteobacteria	Betaproteobacteria	Burkholderiales	Sutterellaceae	Sutterella	parvirubra
1	0	0	0	1	0.233762	0.208779	0.291216	Bacteria	Proteobacteria	Betaproteobacteria	Burkholderiales	Comamonadaceae	Comamonas	kerstersii
1	0	1	1	13	0.655119	0.0174983	0.0414451	Bacteria	Lentisphaerae	Lentisphaeria	Victivallales	Victivallaceae	Victivallis	NA
1	0	1	0	6	0.322749	0.229377	0.313225	Bacteria	Proteobacteria	Alphaproteobacteria	Rhodobacterales	Rhodobacteraceae	NA	NA
1	0	0	0	1	0.128037	0.665033	0.72773	Bacteria	Proteobacteria	Betaproteobacteria	Burkholderiales	Burkholderiales_incertae_sedis	NA	NA
1	0	0	0	1	0.245172	0.212979	0.293297	Bacteria	Tenericutes	Mollicutes	Mycoplasmatales	Mycoplasmataceae	Ureaplasma	NA
1	0	0	0	1	0.181071	0.357564	0.441857	Bacteria	Proteobacteria	Betaproteobacteria	Burkholderiales	Sutterellaceae	Parasutterella	secunda
1	1	0	0	5	0.132745	0.69893	0.754659	Bacteria	Actinobacteria	Actinobacteria	Actinomycetales	Actinomycetaceae	Varibaculum	NA
1	1	0	0	5	0.148413	0.634237	0.710782	Bacteria	Firmicutes	Clostridia	Clostridiales	Lachnospiraceae	Lachnospira	NA
1	0	1	0	6	0.111803	1	1	Bacteria	Bacteroidetes	Cytophagia	Cytophagales	Cyclobacteriaceae	NA	NA
1	1	0	0	5	0.132745	0.674133	0.735212	Bacteria	Firmicutes	Bacilli	Lactobacillales	Lactobacillaceae	Lactobacillus	gasseri
1	0	0	0	1	0.104542	1	1	Bacteria	Firmicutes	Clostridia	Clostridiales	Lachnospiraceae	Marvinbryantia	NA
1	0	1	0	6	0.0912871	1	1	Bacteria	Chloroflexi	Anaerolineae	Anaerolineales	Anaerolineaceae	NA	NA
